# Supplementary material for: Allelic Diversity of Acetyl Coenzyme A Carboxylase accD/bccp Genes Implicated in Nuclear-Cytoplasmic Conflict in the Wild and Domesticated Pea (Pisum sp.)
Source: Int J Mol Sci. 2019 Apr 10;20(7):1773. doi: 10.3390/ijms20071773 (PMC6480052; doi:10.3390/ijms20071773)
Supplement: Supplementary file 1 [file ijms-20-01773-s001.zip]

Archive with 5 entries (5 files):
- Figure S1.docx
- Supplementary file S1.pdb
- Supplementary file S2.pdb
- Supplementary Table S1.xlsx
- Supplementary Table S2.xlsx
