# Supplementary material for: Allelic Diversity of Acetyl Coenzyme A Carboxylase accD/bccp Genes Implicated in Nuclear-Cytoplasmic Conflict in the Wild and Domesticated Pea (Pisum sp.)
Source: Int J Mol Sci. 2019 Apr 10;20(7):1773. doi: 10.3390/ijms20071773 (PMC6480052; doi:10.3390/ijms20071773)
Supplement: Supplementary file 1 [file ijms-20-01773-s001.zip › Supplementary file S1.pdb]

REMARK    File generated by Swiss-PdbViewer  4.00b0
REMARK    http://www.expasy.org/spdbv/
REMARK  99  Chain ID : 1
REMARK  99  Residues : 253
REMARK  99  Atoms    : 2089
REMARK  99  File     : c2f9iD_.1.pdb.sc
ATOM      1  N   LEU   226      37.631  10.363  79.927  1.00  0.00
ATOM      2  CA  LEU   226      38.884  10.850  80.576  1.00  0.00
ATOM      3  C   LEU   226      40.073  10.044  80.027  1.00  0.00
ATOM      4  O   LEU   226      41.204  10.538  80.012  1.00  0.00
ATOM      5  CB  LEU   226      38.688  10.864  82.137  1.00  0.00
ATOM      6  CG  LEU   226      37.669  11.900  82.615  1.00  0.00
ATOM      7  CD1 LEU   226      37.354  11.855  84.109  1.00  0.00
ATOM      8  CD2 LEU   226      38.069  13.356  82.381  1.00  0.00
ATOM      9  N   TRP   227      39.793   8.842  79.509  1.00  0.00
ATOM     10  CA  TRP   227      40.806   7.970  78.909  1.00  0.00
ATOM     11  C   TRP   227      40.564   7.882  77.411  1.00  0.00
ATOM     12  O   TRP   227      39.428   8.014  76.987  1.00  0.00
ATOM     13  CB  TRP   227      40.773   6.585  79.557  1.00  0.00
ATOM     14  CG  TRP   227      41.154   6.591  81.006  1.00  0.00
ATOM     15  CD1 TRP   227      40.308   6.653  82.075  1.00  0.00
ATOM     16  CD2 TRP   227      42.482   6.533  81.542  1.00  0.00
ATOM     17  NE1 TRP   227      41.025   6.638  83.248  1.00  0.00
ATOM     18  CE2 TRP   227      42.364   6.564  82.945  1.00  0.00
ATOM     19  CE3 TRP   227      43.755   6.457  80.971  1.00  0.00
ATOM     20  CZ2 TRP   227      43.472   6.522  83.790  1.00  0.00
ATOM     21  CZ3 TRP   227      44.854   6.416  81.809  1.00  0.00
ATOM     22  CH2 TRP   227      44.710   6.448  83.206  1.00  0.00
ATOM     23  N   VAL   228      41.625   7.670  76.617  1.00  0.00
ATOM     24  CA  VAL   228      41.552   7.380  75.176  1.00  0.00
ATOM     25  C   VAL   228      42.518   6.239  74.870  1.00  0.00
ATOM     26  O   VAL   228      43.671   6.251  75.301  1.00  0.00
ATOM     27  CB  VAL   228      41.914   8.629  74.315  1.00  0.00
ATOM     28  CG1 VAL   228      41.860   8.368  72.808  1.00  0.00
ATOM     29  CG2 VAL   228      40.984   9.821  74.548  1.00  0.00
ATOM     30  N   GLN   229      42.054   5.244  74.134  1.00  0.00
ATOM     31  CA  GLN   229      42.915   4.128  73.741  1.00  0.00
ATOM     32  C   GLN   229      43.435   4.400  72.317  1.00  0.00
ATOM     33  O   GLN   229      42.663   4.756  71.440  1.00  0.00
ATOM     34  CB  GLN   229      42.149   2.806  73.821  1.00  0.00
ATOM     35  CG  GLN   229      42.989   1.582  73.497  1.00  0.00
ATOM     36  CD  GLN   229      42.198   0.292  73.587  1.00  0.00
ATOM     37  OE1 GLN   229      41.006   0.304  73.895  1.00  0.00
ATOM     38  NE2 GLN   229      42.860  -0.828  73.317  1.00  0.00
ATOM     39  N   CYS   230      44.737   4.267  72.092  1.00  0.00
ATOM     40  CA  CYS   230      45.282   4.447  70.743  1.00  0.00
ATOM     41  C   CYS   230      44.801   3.319  69.839  1.00  0.00
ATOM     42  O   CYS   230      45.041   2.155  70.136  1.00  0.00
ATOM     43  CB  CYS   230      46.810   4.499  70.785  1.00  0.00
ATOM     44  SG  CYS   230      47.598   2.978  71.407  1.00  0.00
ATOM     45  N   GLU   231      44.127   3.669  68.722  1.00  0.00
ATOM     46  CA  GLU   231      43.608   2.666  67.771  1.00  0.00
ATOM     47  C   GLU   231      44.684   1.735  67.219  1.00  0.00
ATOM     48  O   GLU   231      44.352   0.594  66.839  1.00  0.00
ATOM     49  CB  GLU   231      42.901   3.352  66.601  1.00  0.00
ATOM     50  CG  GLU   231      42.272   2.391  65.606  1.00  0.00
ATOM     51  CD  GLU   231      43.283   1.813  64.635  1.00  0.00
ATOM     52  OE1 GLU   231      44.324   2.463  64.404  1.00  0.00
ATOM     53  OE2 GLU   231      43.035   0.708  64.106  1.00  0.00
ATOM     54  N   THR   232      45.946   2.183  67.167  1.00  0.00
ATOM     55  CA  THR   232      47.005   1.344  66.584  1.00  0.00
ATOM     56  C   THR   232      47.793   0.498  67.582  1.00  0.00
ATOM     57  O   THR   232      47.974  -0.705  67.370  1.00  0.00
ATOM     58  CB  THR   232      48.032   2.190  65.810  1.00  0.00
ATOM     59  OG1 THR   232      48.676   3.105  66.706  1.00  0.00
ATOM     60  CG2 THR   232      47.348   2.982  64.706  1.00  0.00
ATOM     61  N   CYS   233      48.306   1.123  68.646  1.00  0.00
ATOM     62  CA  CYS   233      49.154   0.402  69.614  1.00  0.00
ATOM     63  C   CYS   233      48.365  -0.021  70.866  1.00  0.00
ATOM     64  O   CYS   233      48.889  -0.714  71.739  1.00  0.00
ATOM     65  CB  CYS   233      50.350   1.263  70.024  1.00  0.00
ATOM     66  SG  CYS   233      49.906   2.818  70.862  1.00  0.00
ATOM     67  N   TYR   234      47.107   0.403  70.947  1.00  0.00
ATOM     68  CA  TYR   234      46.210  -0.001  72.040  1.00  0.00
ATOM     69  C   TYR   234      46.569   0.580  73.410  1.00  0.00
ATOM     70  O   TYR   234      45.896   0.282  74.409  1.00  0.00
ATOM     71  CB  TYR   234      46.169  -1.525  72.164  1.00  0.00
ATOM     72  CG  TYR   234      45.567  -2.222  70.964  1.00  0.00
ATOM     73  CD1 TYR   234      44.192  -2.388  70.854  1.00  0.00
ATOM     74  CD2 TYR   234      46.374  -2.711  69.946  1.00  0.00
ATOM     75  CE1 TYR   234      43.634  -3.022  69.762  1.00  0.00
ATOM     76  CE2 TYR   234      45.834  -3.349  68.846  1.00  0.00
ATOM     77  CZ  TYR   234      44.464  -3.503  68.755  1.00  0.00
ATOM     78  OH  TYR   234      43.914  -4.136  67.664  1.00  0.00
ATOM     79  N   GLY   235      47.606   1.425  73.468  1.00  0.00
ATOM     80  CA  GLY   235      47.991   2.129  74.699  1.00  0.00
ATOM     81  C   GLY   235      46.905   3.052  75.197  1.00  0.00
ATOM     82  O   GLY   235      46.324   3.820  74.403  1.00  0.00
ATOM     83  N   LEU   236      46.653   3.041  76.514  1.00  0.00
ATOM     84  CA  LEU   236      45.641   3.920  77.115  1.00  0.00
ATOM     85  C   LEU   236      46.264   5.207  77.644  1.00  0.00
ATOM     86  O   LEU   236      47.300   5.188  78.302  1.00  0.00
ATOM     87  CB  LEU   236      44.839   3.219  78.261  1.00  0.00
ATOM     88  CG  LEU   236      44.056   1.990  77.794  1.00  0.00
ATOM     89  CD1 LEU   236      43.334   1.226  78.903  1.00  0.00
ATOM     90  CD2 LEU   236      42.949   2.276  76.781  1.00  0.00
ATOM     91  N   ASN   237      45.628   6.329  77.346  1.00  0.00
ATOM     92  CA  ASN   237      46.156   7.653  77.728  1.00  0.00
ATOM     93  C   ASN   237      45.058   8.491  78.315  1.00  0.00
ATOM     94  O   ASN   237      43.882   8.285  78.023  1.00  0.00
ATOM     95  CB  ASN   237      46.784   8.349  76.519  1.00  0.00
ATOM     96  CG  ASN   237      47.407   9.685  76.874  1.00  0.00
ATOM     97  OD1 ASN   237      47.525  10.032  78.047  1.00  0.00
ATOM     98  ND2 ASN   237      47.809  10.437  75.857  1.00  0.00
ATOM     99  N   PHE   238      45.405   9.483  79.110  1.00  0.00
ATOM    100  CA  PHE   238      44.391  10.467  79.466  1.00  0.00
ATOM    101  C   PHE   238      44.050  11.365  78.275  1.00  0.00
ATOM    102  O   PHE   238      44.933  11.986  77.643  1.00  0.00
ATOM    103  CB  PHE   238      44.791  11.358  80.658  1.00  0.00
ATOM    104  CG  PHE   238      44.752  10.511  81.883  1.00  0.00
ATOM    105  CD1 PHE   238      45.924   9.962  82.451  1.00  0.00
ATOM    106  CD2 PHE   238      43.522  10.239  82.509  1.00  0.00
ATOM    107  CE1 PHE   238      45.877   9.156  83.626  1.00  0.00
ATOM    108  CE2 PHE   238      43.447   9.435  83.687  1.00  0.00
ATOM    109  CZ  PHE   238      44.632   8.890  84.245  1.00  0.00
ATOM    110  N   LYS   239      42.746  11.483  78.020  1.00  0.00
ATOM    111  CA  LYS   239      42.215  12.331  76.959  1.00  0.00
ATOM    112  C   LYS   239      42.796  13.748  76.977  1.00  0.00
ATOM    113  O   LYS   239      43.190  14.268  75.911  1.00  0.00
ATOM    114  CB  LYS   239      40.690  12.414  77.052  1.00  0.00
ATOM    115  CG  LYS   239      40.044  13.221  75.938  1.00  0.00
ATOM    116  CD  LYS   239      38.532  13.262  76.092  1.00  0.00
ATOM    117  CE  LYS   239      37.886  14.071  74.978  1.00  0.00
ATOM    118  NZ  LYS   239      36.404  14.120  75.116  1.00  0.00
ATOM    119  N   GLN   240      42.904  14.349  78.161  1.00  0.00
ATOM    120  CA  GLN   240      43.422  15.707  78.300  1.00  0.00
ATOM    121  C   GLN   240      44.880  15.835  77.877  1.00  0.00
ATOM    122  O   GLN   240      45.188  16.799  77.139  1.00  0.00
ATOM    123  CB  GLN   240      43.275  16.192  79.743  1.00  0.00
ATOM    124  CG  GLN   240      43.725  17.626  79.965  1.00  0.00
ATOM    125  CD  GLN   240      42.864  18.628  79.220  1.00  0.00
ATOM    126  OE1 GLN   240      43.240  19.112  78.154  1.00  0.00
ATOM    127  NE2 GLN   240      41.703  18.941  79.783  1.00  0.00
ATOM    128  N   PHE   241      45.742  14.909  78.325  1.00  0.00
ATOM    129  CA  PHE   241      47.149  14.904  77.978  1.00  0.00
ATOM    130  C   PHE   241      47.276  14.611  76.482  1.00  0.00
ATOM    131  O   PHE   241      48.054  15.282  75.793  1.00  0.00
ATOM    132  CB  PHE   241      47.905  13.875  78.820  1.00  0.00
ATOM    133  CG  PHE   241      47.927  14.190  80.287  1.00  0.00
ATOM    134  CD1 PHE   241      48.884  15.041  80.814  1.00  0.00
ATOM    135  CD2 PHE   241      46.990  13.640  81.144  1.00  0.00
ATOM    136  CE1 PHE   241      48.904  15.332  82.164  1.00  0.00
ATOM    137  CE2 PHE   241      47.008  13.928  82.495  1.00  0.00
ATOM    138  CZ  PHE   241      47.966  14.776  83.006  1.00  0.00
ATOM    139  N   PHE   242      46.516  13.629  75.985  1.00  0.00
ATOM    140  CA  PHE   242      46.521  13.343  74.543  1.00  0.00
ATOM    141  C   PHE   242      46.220  14.621  73.738  1.00  0.00
ATOM    142  O   PHE   242      46.932  14.956  72.784  1.00  0.00
ATOM    143  CB  PHE   242      45.507  12.274  74.208  1.00  0.00
ATOM    144  CG  PHE   242      45.536  12.076  72.732  1.00  0.00
ATOM    145  CD1 PHE   242      46.521  11.281  72.102  1.00  0.00
ATOM    146  CD2 PHE   242      44.562  12.688  71.922  1.00  0.00
ATOM    147  CE1 PHE   242      46.539  11.094  70.690  1.00  0.00
ATOM    148  CE2 PHE   242      44.557  12.517  70.505  1.00  0.00
ATOM    149  CZ  PHE   242      45.552  11.717  69.887  1.00  0.00
ATOM    150  N   ARG   243      45.173  15.336  74.117  1.00  0.00
ATOM    151  CA  ARG   243      44.795  16.571  73.427  1.00  0.00
ATOM    152  C   ARG   243      45.878  17.630  73.481  1.00  0.00
ATOM    153  O   ARG   243      46.057  18.385  72.497  1.00  0.00
ATOM    154  CB  ARG   243      43.504  17.141  74.017  1.00  0.00
ATOM    155  CG  ARG   243      42.996  18.388  73.312  1.00  0.00
ATOM    156  CD  ARG   243      41.714  18.899  73.948  1.00  0.00
ATOM    157  NE  ARG   243      41.927  19.354  75.319  1.00  0.00
ATOM    158  CZ  ARG   243      42.348  20.571  75.646  1.00  0.00
ATOM    159  NH1 ARG   243      42.602  21.461  74.697  1.00  0.00
ATOM    160  NH2 ARG   243      42.512  20.894  76.922  1.00  0.00
ATOM    161  N   PRO   244      46.590  17.716  74.616  1.00  0.00
ATOM    162  CA  PRO   244      47.659  18.713  74.734  1.00  0.00
ATOM    163  C   PRO   244      48.794  18.331  73.808  1.00  0.00
ATOM    164  O   PRO   244      49.576  19.199  73.413  1.00  0.00
ATOM    165  CB  PRO   244      48.000  18.677  76.225  1.00  0.00
ATOM    166  CG  PRO   244      47.646  17.292  76.654  1.00  0.00
ATOM    167  CD  PRO   244      46.425  16.935  75.855  1.00  0.00
ATOM    168  N   LYS   245      48.876  17.039  73.463  1.00  0.00
ATOM    169  CA  LYS   245      49.879  16.526  72.520  1.00  0.00
ATOM    170  C   LYS   245      49.300  16.533  71.075  1.00  0.00
ATOM    171  O   LYS   245      49.781  15.830  70.185  1.00  0.00
ATOM    172  CB  LYS   245      50.321  15.118  72.921  1.00  0.00
ATOM    173  CG  LYS   245      49.203  14.088  72.905  1.00  0.00
ATOM    174  CD  LYS   245      49.712  12.715  73.313  1.00  0.00
ATOM    175  CE  LYS   245      48.594  11.685  73.296  1.00  0.00
ATOM    176  NZ  LYS   245      49.077  10.333  73.694  1.00  0.00
ATOM    177  N   MET   246      48.243  17.319  70.888  1.00  0.00
ATOM    178  CA  MET   246      47.556  17.463  69.611  1.00  0.00
ATOM    179  C   MET   246      47.114  16.118  69.053  1.00  0.00
ATOM    180  O   MET   246      47.173  15.896  67.836  1.00  0.00
ATOM    181  CB  MET   246      48.453  18.175  68.597  1.00  0.00
ATOM    182  CG  MET   246      49.737  17.427  68.271  1.00  0.00
ATOM    183  SD  MET   246      50.765  18.298  67.075  1.00  0.00
ATOM    184  CE  MET   246      51.442  19.604  68.097  1.00  0.00
ATOM    185  N   ASN   247      46.653  15.236  69.945  1.00  0.00
ATOM    186  CA  ASN   247      46.144  13.887  69.582  1.00  0.00
ATOM    187  C   ASN   247      47.147  13.019  68.861  1.00  0.00
ATOM    188  O   ASN   247      46.756  12.202  68.017  1.00  0.00
ATOM    189  CB  ASN   247      44.891  14.003  68.712  1.00  0.00
ATOM    190  CG  ASN   247      43.725  14.630  69.450  1.00  0.00
ATOM    191  OD1 ASN   247      43.376  14.206  70.552  1.00  0.00
ATOM    192  ND2 ASN   247      43.119  15.645  68.844  1.00  0.00
ATOM    193  N   ILE   248      48.425  13.195  69.183  1.00  0.00
ATOM    194  CA  ILE   248      49.482  12.286  68.709  1.00  0.00
ATOM    195  C   ILE   248      49.798  11.306  69.856  1.00  0.00
ATOM    196  O   ILE   248      50.126  11.726  70.962  1.00  0.00
ATOM    197  CB  ILE   248      50.786  13.049  68.316  1.00  0.00
ATOM    198  CG1 ILE   248      50.583  14.065  67.179  1.00  0.00
ATOM    199  CG2 ILE   248      51.916  12.124  67.833  1.00  0.00
ATOM    200  CD1 ILE   248      51.795  14.966  66.944  1.00  0.00
ATOM    201  N   CYS   249      49.701  10.023  69.572  1.00  0.00
ATOM    202  CA  CYS   249      49.974   8.990  70.546  1.00  0.00
ATOM    203  C   CYS   249      51.403   9.077  71.102  1.00  0.00
ATOM    204  O   CYS   249      52.379   8.973  70.376  1.00  0.00
ATOM    205  CB  CYS   249      49.746   7.605  69.937  1.00  0.00
ATOM    206  SG  CYS   249      49.977   6.222  71.101  1.00  0.00
ATOM    207  N   GLU   250      51.514   9.264  72.415  1.00  0.00
ATOM    208  CA  GLU   250      52.819   9.327  73.131  1.00  0.00
ATOM    209  C   GLU   250      53.662   8.080  72.955  1.00  0.00
ATOM    210  O   GLU   250      54.882   8.128  73.052  1.00  0.00
ATOM    211  CB  GLU   250      52.599   9.571  74.625  1.00  0.00
ATOM    212  CG  GLU   250      52.023  10.939  74.953  1.00  0.00
ATOM    213  CD  GLU   250      51.818  11.142  76.441  1.00  0.00
ATOM    214  OE1 GLU   250      52.812  11.071  77.193  1.00  0.00
ATOM    215  OE2 GLU   250      50.662  11.374  76.856  1.00  0.00
ATOM    216  N   HIS   251      53.004   6.955  72.753  1.00  0.00
ATOM    217  CA  HIS   251      53.682   5.656  72.713  1.00  0.00
ATOM    218  C   HIS   251      54.146   5.327  71.310  1.00  0.00
ATOM    219  O   HIS   251      55.330   4.998  71.109  1.00  0.00
ATOM    220  CB  HIS   251      52.759   4.553  73.236  1.00  0.00
ATOM    221  CG  HIS   251      52.404   4.697  74.683  1.00  0.00
ATOM    222  ND1 HIS   251      53.322   4.519  75.695  1.00  0.00
ATOM    223  CD2 HIS   251      51.233   5.003  75.289  1.00  0.00
ATOM    224  CE1 HIS   251      52.728   4.708  76.861  1.00  0.00
ATOM    225  NE2 HIS   251      51.463   5.003  76.643  1.00  0.00
ATOM    226  N   CYS   252      53.235   5.261  70.384  1.00  0.00
ATOM    227  CA  CYS   252      53.586   4.903  69.021  1.00  0.00
ATOM    228  C   CYS   252      53.606   5.968  67.930  1.00  0.00
ATOM    229  O   CYS   252      53.898   5.663  66.782  1.00  0.00
ATOM    230  CB  CYS   252      52.651   3.812  68.496  1.00  0.00
ATOM    231  SG  CYS   252      50.898   4.300  68.412  1.00  0.00
ATOM    232  N   GLY   253      53.318   7.211  68.304  1.00  0.00
ATOM    233  CA  GLY   253      53.362   8.366  67.392  1.00  0.00
ATOM    234  C   GLY   253      52.231   8.384  66.372  1.00  0.00
ATOM    235  O   GLY   253      52.204   9.271  65.502  1.00  0.00
ATOM    236  N   GLU   254      51.270   7.465  66.516  1.00  0.00
ATOM    237  CA  GLU   254      50.096   7.452  65.660  1.00  0.00
ATOM    238  C   GLU   254      49.341   8.789  65.764  1.00  0.00
ATOM    239  O   GLU   254      49.029   9.266  66.871  1.00  0.00
ATOM    240  CB  GLU   254      49.176   6.286  66.029  1.00  0.00
ATOM    241  CG  GLU   254      48.629   6.352  67.446  1.00  0.00
ATOM    242  CD  GLU   254      47.723   5.183  67.775  1.00  0.00
ATOM    243  OE1 GLU   254      46.694   5.016  67.087  1.00  0.00
ATOM    244  OE2 GLU   254      48.041   4.431  68.721  1.00  0.00
ATOM    245  N   HIS   255      49.040   9.393  64.611  1.00  0.00
ATOM    246  CA  HIS   255      48.261  10.618  64.608  1.00  0.00
ATOM    247  C   HIS   255      46.781  10.250  64.599  1.00  0.00
ATOM    248  O   HIS   255      46.271   9.699  63.623  1.00  0.00
ATOM    249  CB  HIS   255      48.632  11.486  63.404  1.00  0.00
ATOM    250  CG  HIS   255      50.041  11.990  63.433  1.00  0.00
ATOM    251  ND1 HIS   255      50.477  12.927  64.344  1.00  0.00
ATOM    252  CD2 HIS   255      51.113  11.688  62.664  1.00  0.00
ATOM    253  CE1 HIS   255      51.757  13.179  64.131  1.00  0.00
ATOM    254  NE2 HIS   255      52.167  12.441  63.121  1.00  0.00
ATOM    255  N   LEU   256      46.113  10.566  65.709  1.00  0.00
ATOM    256  CA  LEU   256      44.700  10.315  65.891  1.00  0.00
ATOM    257  C   LEU   256      43.951  11.495  65.335  1.00  0.00
ATOM    258  O   LEU   256      44.418  12.617  65.395  1.00  0.00
ATOM    259  CB  LEU   256      44.367  10.085  67.404  1.00  0.00
ATOM    260  CG  LEU   256      45.089   8.880  68.011  1.00  0.00
ATOM    261  CD1 LEU   256      44.854   8.674  69.507  1.00  0.00
ATOM    262  CD2 LEU   256      44.714   7.529  67.403  1.00  0.00
ATOM    263  N   LYS   257      42.772  11.250  64.808  1.00  0.00
ATOM    264  CA  LYS   257      41.986  12.328  64.223  1.00  0.00
ATOM    265  C   LYS   257      41.820  13.501  65.157  1.00  0.00
ATOM    266  O   LYS   257      41.642  13.344  66.374  1.00  0.00
ATOM    267  CB  LYS   257      40.641  11.805  63.731  1.00  0.00
ATOM    268  CG  LYS   257      40.760  10.797  62.586  1.00  0.00
ATOM    269  CD  LYS   257      39.411  10.296  62.068  1.00  0.00
ATOM    270  CE  LYS   257      39.531   9.235  60.972  1.00  0.00
ATOM    271  NZ  LYS   257      38.185   8.771  60.568  1.00  0.00
ATOM    272  N   MET   258      41.878  14.693  64.579  1.00  0.00
ATOM    273  CA  MET   258      41.668  15.910  65.334  1.00  0.00
ATOM    274  C   MET   258      40.327  16.506  64.883  1.00  0.00
ATOM    275  O   MET   258      40.061  16.596  63.673  1.00  0.00
ATOM    276  CB  MET   258      42.831  16.881  65.120  1.00  0.00
ATOM    277  CG  MET   258      42.728  18.161  65.933  1.00  0.00
ATOM    278  SD  MET   258      42.831  17.868  67.709  1.00  0.00
ATOM    279  CE  MET   258      44.582  17.544  67.897  1.00  0.00
ATOM    280  N   SER   259      39.447  16.863  65.824  1.00  0.00
ATOM    281  CA  SER   259      38.146  17.410  65.453  1.00  0.00
ATOM    282  C   SER   259      38.369  18.834  64.922  1.00  0.00
ATOM    283  O   SER   259      39.423  19.431  65.173  1.00  0.00
ATOM    284  CB  SER   259      37.132  17.391  66.645  1.00  0.00
ATOM    285  OG  SER   259      37.546  18.303  67.652  1.00  0.00
ATOM    286  N   SER   260      37.385  19.351  64.192  1.00  0.00
ATOM    287  CA  SER   260      37.481  20.656  63.517  1.00  0.00
ATOM    288  C   SER   260      37.931  21.826  64.404  1.00  0.00
ATOM    289  O   SER   260      38.892  22.549  64.081  1.00  0.00
ATOM    290  CB  SER   260      36.141  20.988  62.822  1.00  0.00
ATOM    291  OG  SER   260      35.907  20.081  61.755  1.00  0.00
ATOM    292  N   SER   261      37.238  22.042  65.529  1.00  0.00
ATOM    293  CA  SER   261      37.586  23.192  66.385  1.00  0.00
ATOM    294  C   SER   261      38.954  23.046  67.066  1.00  0.00
ATOM    295  O   SER   261      39.659  24.044  67.275  1.00  0.00
ATOM    296  CB  SER   261      36.516  23.406  67.457  1.00  0.00
ATOM    297  OG  SER   261      35.277  23.772  66.875  1.00  0.00
ATOM    298  N   ASP   262      39.344  21.816  67.378  1.00  0.00
ATOM    299  CA  ASP   262      40.644  21.550  67.981  1.00  0.00
ATOM    300  C   ASP   262      41.760  21.795  66.962  1.00  0.00
ATOM    301  O   ASP   262      42.812  22.363  67.302  1.00  0.00
ATOM    302  CB  ASP   262      40.712  20.113  68.515  1.00  0.00
ATOM    303  CG  ASP   262      39.853  20.036  69.769  1.00  0.00
ATOM    304  OD1 ASP   262      39.468  21.117  70.289  1.00  0.00
ATOM    305  OD2 ASP   262      39.570  18.895  70.223  1.00  0.00
ATOM    306  N   ARG   263      41.534  21.354  65.719  1.00  0.00
ATOM    307  CA  ARG   263      42.491  21.655  64.647  1.00  0.00
ATOM    308  C   ARG   263      42.678  23.180  64.551  1.00  0.00
ATOM    309  O   ARG   263      43.793  23.652  64.548  1.00  0.00
ATOM    310  CB  ARG   263      42.024  21.077  63.296  1.00  0.00
ATOM    311  CG  ARG   263      42.983  21.420  62.103  1.00  0.00
ATOM    312  CD  ARG   263      44.285  20.623  62.154  1.00  0.00
ATOM    313  NE  ARG   263      44.090  19.179  61.929  1.00  0.00
ATOM    314  CZ  ARG   263      45.049  18.301  61.645  1.00  0.00
ATOM    315  NH1 ARG   263      46.308  18.688  61.528  1.00  0.00
ATOM    316  NH2 ARG   263      44.756  17.001  61.456  1.00  0.00
ATOM    317  N   ILE   264      41.578  23.923  64.481  1.00  0.00
ATOM    318  CA  ILE   264      41.632  25.389  64.372  1.00  0.00
ATOM    319  C   ILE   264      42.383  26.035  65.552  1.00  0.00
ATOM    320  O   ILE   264      43.240  26.936  65.379  1.00  0.00
ATOM    321  CB  ILE   264      40.205  25.962  64.260  1.00  0.00
ATOM    322  CG1 ILE   264      39.574  25.524  62.921  1.00  0.00
ATOM    323  CG2 ILE   264      40.247  27.477  64.373  1.00  0.00
ATOM    324  CD1 ILE   264      38.067  25.830  62.766  1.00  0.00
ATOM    325  N   ASP   265      42.078  25.552  66.760  1.00  0.00
ATOM    326  CA  ASP   265      42.744  26.039  67.979  1.00  0.00
ATOM    327  C   ASP   265      44.259  25.849  67.887  1.00  0.00
ATOM    328  O   ASP   265      45.026  26.761  68.229  1.00  0.00
ATOM    329  CB  ASP   265      42.194  25.322  69.213  1.00  0.00
ATOM    330  CG  ASP   265      40.769  25.725  69.536  1.00  0.00
ATOM    331  OD1 ASP   265      40.273  26.695  68.924  1.00  0.00
ATOM    332  OD2 ASP   265      40.147  25.072  70.400  1.00  0.00
ATOM    333  N   LEU   266      44.674  24.687  67.381  1.00  0.00
ATOM    334  CA  LEU   266      46.084  24.331  67.319  1.00  0.00
ATOM    335  C   LEU   266      46.930  25.200  66.364  1.00  0.00
ATOM    336  O   LEU   266      48.142  25.275  66.537  1.00  0.00
ATOM    337  CB  LEU   266      46.250  22.868  66.904  1.00  0.00
ATOM    338  CG  LEU   266      45.712  21.820  67.881  1.00  0.00
ATOM    339  CD1 LEU   266      45.809  20.426  67.281  1.00  0.00
ATOM    340  CD2 LEU   266      46.509  21.836  69.176  1.00  0.00
ATOM    341  N   SER   267      46.293  25.855  65.383  1.00  0.00
ATOM    342  CA  SER   267      47.000  26.598  64.329  1.00  0.00
ATOM    343  C   SER   267      46.719  28.115  64.358  1.00  0.00
ATOM    344  O   SER   267      47.105  28.844  63.436  1.00  0.00
ATOM    345  CB  SER   267      46.632  26.051  62.949  1.00  0.00
ATOM    346  OG  SER   267      45.248  26.206  62.692  1.00  0.00
ATOM    347  N   ILE   268      46.056  28.600  65.404  1.00  0.00
ATOM    348  CA  ILE   268      45.717  30.023  65.448  1.00  0.00
ATOM    349  C   ILE   268      46.077  30.690  66.770  1.00  0.00
ATOM    350  O   ILE   268      46.294  30.014  67.781  1.00  0.00
ATOM    351  CB  ILE   268      44.236  30.251  65.117  1.00  0.00
ATOM    352  CG1 ILE   268      43.275  29.552  66.093  1.00  0.00
ATOM    353  CG2 ILE   268      43.834  29.742  63.723  1.00  0.00
ATOM    354  CD1 ILE   268      41.812  29.946  65.895  1.00  0.00
ATOM    355  N   ASP   269      46.170  32.018  66.742  1.00  0.00
ATOM    356  CA  ASP   269      46.366  32.784  67.955  1.00  0.00
ATOM    357  C   ASP   269      45.068  32.733  68.736  1.00  0.00
ATOM    358  O   ASP   269      43.979  32.927  68.171  1.00  0.00
ATOM    359  CB  ASP   269      46.704  34.229  67.635  1.00  0.00
ATOM    360  CG  ASP   269      47.979  34.377  66.817  1.00  0.00
ATOM    361  OD1 ASP   269      48.869  33.503  66.864  1.00  0.00
ATOM    362  OD2 ASP   269      48.073  35.398  66.121  1.00  0.00
ATOM    363  N   ARG   270      45.183  32.470  70.040  1.00  0.00
ATOM    364  CA  ARG   270      44.010  32.424  70.916  1.00  0.00
ATOM    365  C   ARG   270      43.054  33.621  70.728  1.00  0.00
ATOM    366  O   ARG   270      43.476  34.793  70.699  1.00  0.00
ATOM    367  CB  ARG   270      44.439  32.360  72.383  1.00  0.00
ATOM    368  CG  ARG   270      45.245  31.122  72.740  1.00  0.00
ATOM    369  CD  ARG   270      44.390  29.867  72.665  1.00  0.00
ATOM    370  NE  ARG   270      45.149  28.666  73.005  1.00  0.00
ATOM    371  CZ  ARG   270      45.891  27.983  72.142  1.00  0.00
ATOM    372  NH1 ARG   270      45.976  28.379  70.879  1.00  0.00
ATOM    373  NH2 ARG   270      46.546  26.901  72.542  1.00  0.00
ATOM    374  N   ASP   271      41.766  33.306  70.555  1.00  0.00
ATOM    375  CA  ASP   271      40.729  34.326  70.424  1.00  0.00
ATOM    376  C   ASP   271      40.659  35.041  69.082  1.00  0.00
ATOM    377  O   ASP   271      39.945  36.031  68.959  1.00  0.00
ATOM    378  CB  ASP   271      40.890  35.396  71.505  1.00  0.00
ATOM    379  CG  ASP   271      40.553  34.882  72.890  1.00  0.00
ATOM    380  OD1 ASP   271      39.929  33.803  72.989  1.00  0.00
ATOM    381  OD2 ASP   271      40.912  35.555  73.878  1.00  0.00
ATOM    382  N   THR   272      41.388  34.546  68.072  1.00  0.00
ATOM    383  CA  THR   272      41.429  35.204  66.735  1.00  0.00
ATOM    384  C   THR   272      40.468  34.593  65.711  1.00  0.00
ATOM    385  O   THR   272      40.309  35.132  64.634  1.00  0.00
ATOM    386  CB  THR   272      42.845  35.170  66.154  1.00  0.00
ATOM    387  OG1 THR   272      43.269  33.826  65.981  1.00  0.00
ATOM    388  CG2 THR   272      43.807  35.888  67.115  1.00  0.00
ATOM    389  N   TRP   273      39.855  33.458  66.049  1.00  0.00
ATOM    390  CA  TRP   273      38.953  32.748  65.144  1.00  0.00
ATOM    391  C   TRP   273      37.572  33.386  65.099  1.00  0.00
ATOM    392  O   TRP   273      36.936  33.612  66.142  1.00  0.00
ATOM    393  CB  TRP   273      38.829  31.280  65.554  1.00  0.00
ATOM    394  CG  TRP   273      38.248  31.086  66.921  1.00  0.00
ATOM    395  CD1 TRP   273      38.931  31.017  68.101  1.00  0.00
ATOM    396  CD2 TRP   273      36.859  30.938  67.249  1.00  0.00
ATOM    397  NE1 TRP   273      38.058  30.834  69.144  1.00  0.00
ATOM    398  CE2 TRP   273      36.778  30.783  68.647  1.00  0.00
ATOM    399  CE3 TRP   273      35.683  30.923  66.496  1.00  0.00
ATOM    400  CZ2 TRP   273      35.563  30.614  69.310  1.00  0.00
ATOM    401  CZ3 TRP   273      34.479  30.756  67.154  1.00  0.00
ATOM    402  CH2 TRP   273      34.424  30.602  68.550  1.00  0.00
ATOM    403  N   ASN   274      37.109  33.656  63.883  1.00  0.00
ATOM    404  CA  ASN   274      35.756  34.104  63.630  1.00  0.00
ATOM    405  C   ASN   274      35.124  33.073  62.711  1.00  0.00
ATOM    406  O   ASN   274      35.582  32.905  61.559  1.00  0.00
ATOM    407  CB  ASN   274      35.744  35.474  62.915  1.00  0.00
ATOM    408  CG  ASN   274      34.295  35.917  62.771  1.00  0.00
ATOM    409  OD1 ASN   274      33.376  35.100  62.806  1.00  0.00
ATOM    410  ND2 ASN   274      34.012  37.236  62.603  1.00  0.00
ATOM    411  N   PRO   275      34.087  32.388  63.191  1.00  0.00
ATOM    412  CA  PRO   275      33.427  31.339  62.377  1.00  0.00
ATOM    413  C   PRO   275      32.461  31.937  61.333  1.00  0.00
ATOM    414  O   PRO   275      31.715  32.865  61.657  1.00  0.00
ATOM    415  CB  PRO   275      32.701  30.321  63.269  1.00  0.00
ATOM    416  CG  PRO   275      32.230  30.905  64.603  1.00  0.00
ATOM    417  CD  PRO   275      33.164  31.979  65.165  1.00  0.00
ATOM    418  N   MET   276      32.478  31.401  60.099  1.00  0.00
ATOM    419  CA  MET   276      31.603  31.858  59.024  1.00  0.00
ATOM    420  C   MET   276      30.483  30.844  58.872  1.00  0.00
ATOM    421  O   MET   276      30.666  29.633  59.110  1.00  0.00
ATOM    422  CB  MET   276      32.394  32.033  57.726  1.00  0.00
ATOM    423  CG  MET   276      33.021  30.749  57.204  1.00  0.00
ATOM    424  SD  MET   276      33.944  30.996  55.677  1.00  0.00
ATOM    425  CE  MET   276      32.607  31.164  54.496  1.00  0.00
ATOM    426  N   ASP   277      29.324  31.321  58.431  1.00  0.00
ATOM    427  CA  ASP   277      28.213  30.432  58.068  1.00  0.00
ATOM    428  C   ASP   277      27.999  29.273  59.066  1.00  0.00
ATOM    429  O   ASP   277      27.695  28.134  58.666  1.00  0.00
ATOM    430  CB  ASP   277      28.432  29.909  56.621  1.00  0.00
ATOM    431  CG  ASP   277      28.625  31.053  55.628  1.00  0.00
ATOM    432  OD1 ASP   277      27.630  31.765  55.370  1.00  0.00
ATOM    433  OD2 ASP   277      29.769  31.292  55.144  1.00  0.00
ATOM    434  N   GLU   278      28.141  29.565  60.369  1.00  0.00
ATOM    435  CA  GLU   278      28.065  28.511  61.433  1.00  0.00
ATOM    436  C   GLU   278      26.766  27.697  61.417  1.00  0.00
ATOM    437  O   GLU   278      26.759  26.499  61.757  1.00  0.00
ATOM    438  CB  GLU   278      28.229  29.136  62.819  1.00  0.00
ATOM    439  CG  GLU   278      28.236  28.129  63.957  1.00  0.00
ATOM    440  CD  GLU   278      26.842  27.677  64.345  1.00  0.00
ATOM    441  OE1 GLU   278      25.882  28.438  64.101  1.00  0.00
ATOM    442  OE2 GLU   278      26.708  26.561  64.890  1.00  0.00
ATOM    443  N   ASP   279      25.676  28.355  61.008  1.00  0.00
ATOM    444  CA  ASP   279      24.348  27.800  61.075  1.00  0.00
ATOM    445  C   ASP   279      23.791  27.191  59.810  1.00  0.00
ATOM    446  O   ASP   279      22.661  26.712  59.827  1.00  0.00
ATOM    447  CB  ASP   279      23.384  28.889  61.555  1.00  0.00
ATOM    448  CG  ASP   279      23.384  30.006  60.521  1.00  0.00
ATOM    449  OD1 ASP   279      24.160  29.899  59.534  1.00  0.00
ATOM    450  OD2 ASP   279      22.607  30.981  60.704  1.00  0.00
ATOM    451  N   MET   280      24.565  27.182  58.709  1.00  0.00
ATOM    452  CA  MET   280      24.070  26.598  57.465  1.00  0.00
ATOM    453  C   MET   280      23.805  25.096  57.623  1.00  0.00
ATOM    454  O   MET   280      24.588  24.381  58.215  1.00  0.00
ATOM    455  CB  MET   280      25.064  26.839  56.327  1.00  0.00
ATOM    456  CG  MET   280      25.241  28.303  55.958  1.00  0.00
ATOM    457  SD  MET   280      23.741  29.038  55.284  1.00  0.00
ATOM    458  CE  MET   280      23.641  28.211  53.699  1.00  0.00
ATOM    459  N   VAL   281      22.696  24.629  57.055  1.00  0.00
ATOM    460  CA  VAL   281      22.286  23.255  57.236  1.00  0.00
ATOM    461  C   VAL   281      21.869  22.616  55.925  1.00  0.00
ATOM    462  O   VAL   281      21.494  23.309  54.995  1.00  0.00
ATOM    463  CB  VAL   281      21.154  23.149  58.298  1.00  0.00
ATOM    464  CG1 VAL   281      21.577  23.622  59.690  1.00  0.00
ATOM    465  CG2 VAL   281      19.915  23.977  57.953  1.00  0.00
ATOM    466  N   SER   282      21.965  21.291  55.852  1.00  0.00
ATOM    467  CA  SER   282      21.622  20.529  54.652  1.00  0.00
ATOM    468  C   SER   282      20.121  20.391  54.376  1.00  0.00
ATOM    469  O   SER   282      19.295  20.282  55.312  1.00  0.00
ATOM    470  CB  SER   282      22.225  19.122  54.727  1.00  0.00
ATOM    471  OG  SER   282      23.638  19.176  54.758  1.00  0.00
ATOM    472  N   VAL   283      19.780  20.365  53.083  1.00  0.00
ATOM    473  CA  VAL   283      18.426  20.161  52.614  1.00  0.00
ATOM    474  C   VAL   283      18.393  18.758  52.019  1.00  0.00
ATOM    475  O   VAL   283      19.403  18.023  52.109  1.00  0.00
ATOM    476  CB  VAL   283      18.019  21.259  51.574  1.00  0.00
ATOM    477  CG1 VAL   283      18.069  22.681  52.137  1.00  0.00
ATOM    478  CG2 VAL   283      18.916  21.288  50.335  1.00  0.00
ATOM    479  N   ASP   284      17.255  18.373  51.434  1.00  0.00
ATOM    480  CA  ASP   284      17.113  17.069  50.773  1.00  0.00
ATOM    481  C   ASP   284      16.562  17.250  49.351  1.00  0.00
ATOM    482  O   ASP   284      15.423  16.826  49.059  1.00  0.00
ATOM    483  CB  ASP   284      16.208  16.139  51.608  1.00  0.00
ATOM    484  CG  ASP   284      16.258  14.751  50.986  1.00  0.00
ATOM    485  OD1 ASP   284      17.073  14.553  50.045  1.00  0.00
ATOM    486  OD2 ASP   284      15.482  13.870  51.442  1.00  0.00
ATOM    487  N   PRO   285      17.369  17.872  48.450  1.00  0.00
ATOM    488  CA  PRO   285      16.924  18.219  47.088  1.00  0.00
ATOM    489  C   PRO   285      16.494  16.999  46.234  1.00  0.00
ATOM    490  O   PRO   285      15.659  17.131  45.330  1.00  0.00
ATOM    491  CB  PRO   285      18.155  18.921  46.486  1.00  0.00
ATOM    492  CG  PRO   285      19.343  18.352  47.256  1.00  0.00
ATOM    493  CD  PRO   285      18.789  18.227  48.667  1.00  0.00
ATOM    494  N   ILE   286      17.024  15.822  46.517  1.00  0.00
ATOM    495  CA  ILE   286      16.626  14.632  45.780  1.00  0.00
ATOM    496  C   ILE   286      15.516  13.851  46.479  1.00  0.00
ATOM    497  O   ILE   286      15.109  12.798  45.992  1.00  0.00
ATOM    498  CB  ILE   286      17.817  13.683  45.556  1.00  0.00
ATOM    499  CG1 ILE   286      18.863  14.342  44.654  1.00  0.00
ATOM    500  CG2 ILE   286      17.355  12.393  44.894  1.00  0.00
ATOM    501  CD1 ILE   286      20.168  13.582  44.574  1.00  0.00
ATOM    502  N   LYS   287      15.044  14.357  47.619  1.00  0.00
ATOM    503  CA  LYS   287      14.079  13.618  48.460  1.00  0.00
ATOM    504  C   LYS   287      14.570  12.203  48.754  1.00  0.00
ATOM    505  O   LYS   287      13.817  11.226  48.649  1.00  0.00
ATOM    506  CB  LYS   287      12.708  13.568  47.784  1.00  0.00
ATOM    507  CG  LYS   287      12.020  14.918  47.673  1.00  0.00
ATOM    508  CD  LYS   287      10.666  14.796  46.993  1.00  0.00
ATOM    509  CE  LYS   287       9.979  16.147  46.881  1.00  0.00
ATOM    510  NZ  LYS   287       8.650  16.041  46.218  1.00  0.00
ATOM    511  N   PHE   288      15.844  12.093  49.099  1.00  0.00
ATOM    512  CA  PHE   288      16.464  10.804  49.342  1.00  0.00
ATOM    513  C   PHE   288      15.916  10.276  50.695  1.00  0.00
ATOM    514  O   PHE   288      15.910  11.028  51.681  1.00  0.00
ATOM    515  CB  PHE   288      17.992  11.001  49.392  1.00  0.00
ATOM    516  CG  PHE   288      18.770   9.754  49.156  1.00  0.00
ATOM    517  CD1 PHE   288      19.371   9.512  47.909  1.00  0.00
ATOM    518  CD2 PHE   288      18.892   8.803  50.155  1.00  0.00
ATOM    519  CE1 PHE   288      20.094   8.315  47.689  1.00  0.00
ATOM    520  CE2 PHE   288      19.606   7.609  49.938  1.00  0.00
ATOM    521  CZ  PHE   288      20.211   7.386  48.707  1.00  0.00
ATOM    522  N   ASP   289      15.448   9.000  50.754  1.00  0.00
ATOM    523  CA  ASP   289      14.845   8.501  52.014  1.00  0.00
ATOM    524  C   ASP   289      15.828   8.509  53.169  1.00  0.00
ATOM    525  O   ASP   289      16.985   8.117  52.975  1.00  0.00
ATOM    526  CB  ASP   289      14.297   7.086  51.822  1.00  0.00
ATOM    527  CG  ASP   289      13.459   6.621  52.997  1.00  0.00
ATOM    528  OD1 ASP   289      13.731   7.064  54.133  1.00  0.00
ATOM    529  OD2 ASP   289      12.531   5.814  52.783  1.00  0.00
ATOM    530  N   SER   290      15.374   8.970  54.341  1.00  0.00
ATOM    531  CA  SER   290      16.153   8.957  55.593  1.00  0.00
ATOM    532  C   SER   290      17.337   9.929  55.661  1.00  0.00
ATOM    533  O   SER   290      18.029   9.957  56.688  1.00  0.00
ATOM    534  CB  SER   290      16.696   7.554  55.872  1.00  0.00
ATOM    535  OG  SER   290      15.643   6.638  56.112  1.00  0.00
ATOM    536  N   TYR   397      17.595  10.682  54.586  1.00  0.00
ATOM    537  CA  TYR   397      18.781  11.560  54.533  1.00  0.00
ATOM    538  C   TYR   397      18.854  12.521  55.721  1.00  0.00
ATOM    539  O   TYR   397      19.832  12.490  56.470  1.00  0.00
ATOM    540  CB  TYR   397      18.842  12.359  53.212  1.00  0.00
ATOM    541  CG  TYR   397      20.083  13.255  53.050  1.00  0.00
ATOM    542  CD1 TYR   397      21.333  12.851  53.529  1.00  0.00
ATOM    543  CD2 TYR   397      20.004  14.486  52.379  1.00  0.00
ATOM    544  CE1 TYR   397      22.471  13.655  53.359  1.00  0.00
ATOM    545  CE2 TYR   397      21.143  15.304  52.191  1.00  0.00
ATOM    546  CZ  TYR   397      22.365  14.876  52.693  1.00  0.00
ATOM    547  OH  TYR   397      23.489  15.642  52.523  1.00  0.00
ATOM    548  N   ILE   398      17.835  13.372  55.872  1.00  0.00
ATOM    549  CA  ILE   398      17.777  14.357  56.952  1.00  0.00
ATOM    550  C   ILE   398      17.780  13.749  58.354  1.00  0.00
ATOM    551  O   ILE   398      18.203  14.393  59.306  1.00  0.00
ATOM    552  CB  ILE   398      16.582  15.271  56.785  1.00  0.00
ATOM    553  CG1 ILE   398      16.668  16.554  57.629  1.00  0.00
ATOM    554  CG2 ILE   398      15.249  14.616  57.184  1.00  0.00
ATOM    555  CD1 ILE   398      15.641  17.614  57.234  1.00  0.00
ATOM    556  N   ASP   399      17.337  12.499  58.469  1.00  0.00
ATOM    557  CA  ASP   399      17.427  11.773  59.732  1.00  0.00
ATOM    558  C   ASP   399      18.868  11.383  60.040  1.00  0.00
ATOM    559  O   ASP   399      19.309  11.484  61.183  1.00  0.00
ATOM    560  CB  ASP   399      16.540  10.527  59.699  1.00  0.00
ATOM    561  CG  ASP   399      15.062  10.864  59.715  1.00  0.00
ATOM    562  OD1 ASP   399      14.723  12.045  59.943  1.00  0.00
ATOM    563  OD2 ASP   399      14.241   9.947  59.499  1.00  0.00
ATOM    564  N   ARG   400      19.598  10.935  59.021  1.00  0.00
ATOM    565  CA  ARG   400      21.024  10.624  59.177  1.00  0.00
ATOM    566  C   ARG   400      21.852  11.861  59.573  1.00  0.00
ATOM    567  O   ARG   400      22.715  11.780  60.441  1.00  0.00
ATOM    568  CB  ARG   400      21.586  10.025  57.887  1.00  0.00
ATOM    569  CG  ARG   400      21.026   8.654  57.543  1.00  0.00
ATOM    570  CD  ARG   400      21.840   7.983  56.449  1.00  0.00
ATOM    571  NE  ARG   400      21.755   8.707  55.183  1.00  0.00
ATOM    572  CZ  ARG   400      20.782   8.542  54.294  1.00  0.00
ATOM    573  NH1 ARG   400      19.805   7.678  54.530  1.00  0.00
ATOM    574  NH2 ARG   400      20.789   9.245  53.168  1.00  0.00
ATOM    575  N   LEU   401      21.560  13.006  58.959  1.00  0.00
ATOM    576  CA  LEU   401      22.199  14.273  59.314  1.00  0.00
ATOM    577  C   LEU   401      21.973  14.652  60.778  1.00  0.00
ATOM    578  O   LEU   401      22.923  14.978  61.485  1.00  0.00
ATOM    579  CB  LEU   401      21.716  15.438  58.432  1.00  0.00
ATOM    580  CG  LEU   401      22.207  15.353  56.986  1.00  0.00
ATOM    581  CD1 LEU   401      21.600  16.384  56.035  1.00  0.00
ATOM    582  CD2 LEU   401      23.712  15.544  56.802  1.00  0.00
ATOM    583  N   ASP   402      20.714  14.611  61.216  1.00  0.00
ATOM    584  CA  ASP   402      20.356  14.943  62.605  1.00  0.00
ATOM    585  C   ASP   402      21.177  14.116  63.609  1.00  0.00
ATOM    586  O   ASP   402      21.713  14.663  64.584  1.00  0.00
ATOM    587  CB  ASP   402      18.861  14.719  62.841  1.00  0.00
ATOM    588  CG  ASP   402      17.998  15.734  62.118  1.00  0.00
ATOM    589  OD1 ASP   402      18.555  16.720  61.590  1.00  0.00
ATOM    590  OD2 ASP   402      16.764  15.544  62.076  1.00  0.00
ATOM    591  N   SER   403      21.280  12.813  63.360  1.00  0.00
ATOM    592  CA  SER   403      22.065  11.911  64.209  1.00  0.00
ATOM    593  C   SER   403      23.541  12.316  64.314  1.00  0.00
ATOM    594  O   SER   403      24.117  12.347  65.408  1.00  0.00
ATOM    595  CB  SER   403      21.975  10.477  63.702  1.00  0.00
ATOM    596  OG  SER   403      20.650   9.989  63.850  1.00  0.00
ATOM    597  N   TYR   404      24.151  12.629  63.164  1.00  0.00
ATOM    598  CA  TYR   404      25.542  13.066  63.145  1.00  0.00
ATOM    599  C   TYR   404      25.725  14.394  63.850  1.00  0.00
ATOM    600  O   TYR   404      26.738  14.602  64.498  1.00  0.00
ATOM    601  CB  TYR   404      26.052  13.170  61.706  1.00  0.00
ATOM    602  CG  TYR   404      26.109  11.845  60.979  1.00  0.00
ATOM    603  CD1 TYR   404      27.213  11.011  61.105  1.00  0.00
ATOM    604  CD2 TYR   404      25.059  11.432  60.170  1.00  0.00
ATOM    605  CE1 TYR   404      27.273   9.801  60.444  1.00  0.00
ATOM    606  CE2 TYR   404      25.101  10.223  59.501  1.00  0.00
ATOM    607  CZ  TYR   404      26.209   9.409  59.640  1.00  0.00
ATOM    608  OH  TYR   404      26.262   8.203  58.980  1.00  0.00
ATOM    609  N   GLN   405      24.741  15.277  63.714  1.00  0.00
ATOM    610  CA  GLN   405      24.711  16.529  64.459  1.00  0.00
ATOM    611  C   GLN   405      24.682  16.275  65.978  1.00  0.00
ATOM    612  O   GLN   405      25.418  16.900  66.735  1.00  0.00
ATOM    613  CB  GLN   405      23.488  17.352  64.062  1.00  0.00
ATOM    614  CG  GLN   405      23.543  17.887  62.641  1.00  0.00
ATOM    615  CD  GLN   405      22.305  18.683  62.280  1.00  0.00
ATOM    616  OE1 GLN   405      21.214  18.400  62.770  1.00  0.00
ATOM    617  NE2 GLN   405      22.469  19.689  61.415  1.00  0.00
ATOM    618  N   GLU   406      23.818  15.360  66.409  1.00  0.00
ATOM    619  CA  GLU   406      23.703  15.028  67.837  1.00  0.00
ATOM    620  C   GLU   406      24.993  14.390  68.356  1.00  0.00
ATOM    621  O   GLU   406      25.473  14.755  69.436  1.00  0.00
ATOM    622  CB  GLU   406      22.517  14.092  68.076  1.00  0.00
ATOM    623  CG  GLU   406      22.279  13.753  69.538  1.00  0.00
ATOM    624  CD  GLU   406      23.212  12.671  70.044  1.00  0.00
ATOM    625  OE1 GLU   406      23.695  11.869  69.218  1.00  0.00
ATOM    626  OE2 GLU   406      23.464  12.626  71.267  1.00  0.00
ATOM    627  N   LYS   407      25.561  13.471  67.573  1.00  0.00
ATOM    628  CA  LYS   407      26.818  12.814  67.940  1.00  0.00
ATOM    629  C   LYS   407      28.034  13.760  68.011  1.00  0.00
ATOM    630  O   LYS   407      28.878  13.613  68.890  1.00  0.00
ATOM    631  CB  LYS   407      27.141  11.687  66.957  1.00  0.00
ATOM    632  CG  LYS   407      26.174  10.517  67.015  1.00  0.00
ATOM    633  CD  LYS   407      26.553   9.436  66.015  1.00  0.00
ATOM    634  CE  LYS   407      25.585   8.266  66.073  1.00  0.00
ATOM    635  NZ  LYS   407      25.945   7.199  65.098  1.00  0.00
ATOM    636  N   THR   408      28.110  14.736  67.104  1.00  0.00
ATOM    637  CA  THR   408      29.336  15.514  66.932  1.00  0.00
ATOM    638  C   THR   408      29.181  16.928  67.449  1.00  0.00
ATOM    639  O   THR   408      30.166  17.604  67.757  1.00  0.00
ATOM    640  CB  THR   408      29.768  15.574  65.433  1.00  0.00
ATOM    641  OG1 THR   408      28.780  16.305  64.696  1.00  0.00
ATOM    642  CG2 THR   408      29.899  14.179  64.852  1.00  0.00
ATOM    643  N   GLY   409      27.947  17.396  67.520  1.00  0.00
ATOM    644  CA  GLY   409      27.705  18.792  67.881  1.00  0.00
ATOM    645  C   GLY   409      28.012  19.742  66.737  1.00  0.00
ATOM    646  O   GLY   409      27.978  20.961  66.917  1.00  0.00
ATOM    647  N   LEU   410      28.281  19.188  65.550  1.00  0.00
ATOM    648  CA  LEU   410      28.464  20.003  64.345  1.00  0.00
ATOM    649  C   LEU   410      27.156  20.163  63.586  1.00  0.00
ATOM    650  O   LEU   410      26.319  19.257  63.604  1.00  0.00
ATOM    651  CB  LEU   410      29.510  19.359  63.422  1.00  0.00
ATOM    652  CG  LEU   410      30.926  19.228  63.981  1.00  0.00
ATOM    653  CD1 LEU   410      31.747  18.234  63.188  1.00  0.00
ATOM    654  CD2 LEU   410      31.610  20.600  64.052  1.00  0.00
ATOM    655  N   PRO   411      26.986  21.312  62.925  1.00  0.00
ATOM    656  CA  PRO   411      25.890  21.497  61.970  1.00  0.00
ATOM    657  C   PRO   411      26.086  20.654  60.678  1.00  0.00
ATOM    658  O   PRO   411      25.146  20.013  60.183  1.00  0.00
ATOM    659  CB  PRO   411      25.677  22.987  61.677  1.00  0.00
ATOM    660  CG  PRO   411      26.193  23.907  62.785  1.00  0.00
ATOM    661  CD  PRO   411      27.450  23.380  63.482  1.00  0.00
ATOM    662  N   GLU   412      27.324  20.639  60.184  1.00  0.00
ATOM    663  CA  GLU   412      27.760  19.882  59.000  1.00  0.00
ATOM    664  C   GLU   412      29.269  19.556  59.082  1.00  0.00
ATOM    665  O   GLU   412      29.929  19.973  60.033  1.00  0.00
ATOM    666  CB  GLU   412      27.444  20.650  57.706  1.00  0.00
ATOM    667  CG  GLU   412      26.260  20.081  56.929  1.00  0.00
ATOM    668  CD  GLU   412      26.571  18.775  56.236  1.00  0.00
ATOM    669  OE1 GLU   412      25.607  18.102  55.876  1.00  0.00
ATOM    670  OE2 GLU   412      27.765  18.398  56.047  1.00  0.00
ATOM    671  N   ALA   413      29.797  18.805  58.093  1.00  0.00
ATOM    672  CA  ALA   413      31.162  18.265  58.173  1.00  0.00
ATOM    673  C   ALA   413      32.288  19.250  57.851  1.00  0.00
ATOM    674  O   ALA   413      33.401  18.848  57.563  1.00  0.00
ATOM    675  CB  ALA   413      31.301  17.016  57.324  1.00  0.00
ATOM    676  N   VAL   414      32.032  20.545  57.920  1.00  0.00
ATOM    677  CA  VAL   414      33.131  21.474  57.750  1.00  0.00
ATOM    678  C   VAL   414      32.877  22.680  58.632  1.00  0.00
ATOM    679  O   VAL   414      31.714  23.090  58.813  1.00  0.00
ATOM    680  CB  VAL   414      33.278  21.929  56.229  1.00  0.00
ATOM    681  CG1 VAL   414      32.132  22.831  55.823  1.00  0.00
ATOM    682  CG2 VAL   414      34.640  22.599  55.976  1.00  0.00
ATOM    683  N   GLN   415      33.959  23.222  59.187  1.00  0.00
ATOM    684  CA  GLN   415      33.927  24.491  59.938  1.00  0.00
ATOM    685  C   GLN   415      34.832  25.464  59.231  1.00  0.00
ATOM    686  O   GLN   415      36.004  25.144  58.936  1.00  0.00
ATOM    687  CB  GLN   415      34.352  24.265  61.390  1.00  0.00
ATOM    688  CG  GLN   415      33.376  23.425  62.199  1.00  0.00
ATOM    689  CD  GLN   415      33.831  23.223  63.631  1.00  0.00
ATOM    690  OE1 GLN   415      34.900  22.666  63.881  1.00  0.00
ATOM    691  NE2 GLN   415      33.018  23.676  64.578  1.00  0.00
ATOM    692  N   THR   416      34.296  26.646  58.957  1.00  0.00
ATOM    693  CA  THR   416      35.043  27.639  58.207  1.00  0.00
ATOM    694  C   THR   416      35.123  28.958  58.929  1.00  0.00
ATOM    695  O   THR   416      34.304  29.258  59.813  1.00  0.00
ATOM    696  CB  THR   416      34.425  27.879  56.818  1.00  0.00
ATOM    697  OG1 THR   416      35.256  28.776  56.069  1.00  0.00
ATOM    698  CG2 THR   416      33.037  28.489  56.949  1.00  0.00
ATOM    699  N   GLY   417      36.092  29.775  58.534  1.00  0.00
ATOM    700  CA  GLY   417      36.181  31.122  59.097  1.00  0.00
ATOM    701  C   GLY   417      37.542  31.726  58.873  1.00  0.00
ATOM    702  O   GLY   417      38.332  31.244  58.033  1.00  0.00
ATOM    703  N   THR   418      37.811  32.812  59.581  1.00  0.00
ATOM    704  CA  THR   418      39.096  33.468  59.526  1.00  0.00
ATOM    705  C   THR   418      39.774  33.333  60.872  1.00  0.00
ATOM    706  O   THR   418      39.108  33.067  61.877  1.00  0.00
ATOM    707  CB  THR   418      38.955  34.953  59.144  1.00  0.00
ATOM    708  OG1 THR   418      40.256  35.535  58.988  1.00  0.00
ATOM    709  CG2 THR   418      38.204  35.713  60.226  1.00  0.00
ATOM    710  N   GLY   419      41.094  33.517  60.883  1.00  0.00
ATOM    711  CA  GLY   419      41.902  33.480  62.092  1.00  0.00
ATOM    712  C   GLY   419      43.236  34.154  61.834  1.00  0.00
ATOM    713  O   GLY   419      43.479  34.684  60.731  1.00  0.00
ATOM    714  N   GLN   420      44.090  34.170  62.862  1.00  0.00
ATOM    715  CA  GLN   420      45.441  34.668  62.716  1.00  0.00
ATOM    716  C   GLN   420      46.399  33.678  63.335  1.00  0.00
ATOM    717  O   GLN   420      46.063  32.969  64.291  1.00  0.00
ATOM    718  CB  GLN   420      45.576  36.049  63.360  1.00  0.00
ATOM    719  CG  GLN   420      45.311  36.064  64.858  1.00  0.00
ATOM    720  CD  GLN   420      45.454  37.447  65.460  1.00  0.00
ATOM    721  OE1 GLN   420      44.748  38.379  65.076  1.00  0.00
ATOM    722  NE2 GLN   420      46.371  37.584  66.411  1.00  0.00
ATOM    723  N   LEU   421      47.602  33.644  62.783  1.00  0.00
ATOM    724  CA  LEU   421      48.652  32.857  63.343  1.00  0.00
ATOM    725  C   LEU   421      49.846  33.761  63.402  1.00  0.00
ATOM    726  O   LEU   421      50.315  34.252  62.367  1.00  0.00
ATOM    727  CB  LEU   421      48.973  31.624  62.494  1.00  0.00
ATOM    728  CG  LEU   421      50.184  30.815  62.971  1.00  0.00
ATOM    729  CD1 LEU   421      49.984  30.415  64.423  1.00  0.00
ATOM    730  CD2 LEU   421      50.319  29.549  62.118  1.00  0.00
ATOM    731  N   ASN   422      50.359  33.975  64.604  1.00  0.00
ATOM    732  CA  ASN   422      51.456  34.927  64.793  1.00  0.00
ATOM    733  C   ASN   422      51.158  36.264  64.144  1.00  0.00
ATOM    734  O   ASN   422      52.041  36.893  63.513  1.00  0.00
ATOM    735  CB  ASN   422      52.779  34.333  64.295  1.00  0.00
ATOM    736  CG  ASN   422      53.130  33.152  65.188  1.00  0.00
ATOM    737  OD1 ASN   422      52.756  33.110  66.359  1.00  0.00
ATOM    738  ND2 ASN   422      53.869  32.127  64.684  1.00  0.00
ATOM    739  N   GLY   423      49.915  36.711  64.296  1.00  0.00
ATOM    740  CA  GLY   423      49.492  38.024  63.795  1.00  0.00
ATOM    741  C   GLY   423      49.156  38.103  62.319  1.00  0.00
ATOM    742  O   GLY   423      48.756  39.166  61.839  1.00  0.00
ATOM    743  N   ILE   424      49.299  36.991  61.592  1.00  0.00
ATOM    744  CA  ILE   424      49.004  36.967  60.141  1.00  0.00
ATOM    745  C   ILE   424      47.632  36.355  59.885  1.00  0.00
ATOM    746  O   ILE   424      47.361  35.231  60.322  1.00  0.00
ATOM    747  CB  ILE   424      50.077  36.147  59.407  1.00  0.00
ATOM    748  CG1 ILE   424      51.494  36.730  59.543  1.00  0.00
ATOM    749  CG2 ILE   424      49.832  36.033  57.893  1.00  0.00
ATOM    750  CD1 ILE   424      52.589  35.797  59.028  1.00  0.00
ATOM    751  N   PRO   425      46.785  37.078  59.152  1.00  0.00
ATOM    752  CA  PRO   425      45.401  36.674  58.976  1.00  0.00
ATOM    753  C   PRO   425      45.273  35.662  57.820  1.00  0.00
ATOM    754  O   PRO   425      45.959  35.783  56.800  1.00  0.00
ATOM    755  CB  PRO   425      44.517  37.894  58.723  1.00  0.00
ATOM    756  CG  PRO   425      45.257  39.056  58.058  1.00  0.00
ATOM    757  CD  PRO   425      46.723  39.171  58.480  1.00  0.00
ATOM    758  N   LEU   426      44.399  34.676  57.977  1.00  0.00
ATOM    759  CA  LEU   426      44.143  33.709  56.917  1.00  0.00
ATOM    760  C   LEU   426      42.709  33.229  56.977  1.00  0.00
ATOM    761  O   LEU   426      42.038  33.375  58.030  1.00  0.00
ATOM    762  CB  LEU   426      45.137  32.533  56.984  1.00  0.00
ATOM    763  CG  LEU   426      45.096  31.774  58.312  1.00  0.00
ATOM    764  CD1 LEU   426      44.022  30.691  58.404  1.00  0.00
ATOM    765  CD2 LEU   426      46.382  31.031  58.671  1.00  0.00
ATOM    766  N   ALA   427      42.221  32.691  55.856  1.00  0.00
ATOM    767  CA  ALA   427      40.934  32.001  55.822  1.00  0.00
ATOM    768  C   ALA   427      41.219  30.531  56.039  1.00  0.00
ATOM    769  O   ALA   427      42.306  30.038  55.672  1.00  0.00
ATOM    770  CB  ALA   427      40.213  32.235  54.499  1.00  0.00
ATOM    771  N   LEU   428      40.260  29.834  56.636  1.00  0.00
ATOM    772  CA  LEU   428      40.436  28.403  56.943  1.00  0.00
ATOM    773  C   LEU   428      39.130  27.623  56.770  1.00  0.00
ATOM    774  O   LEU   428      38.031  28.178  56.920  1.00  0.00
ATOM    775  CB  LEU   428      41.069  28.183  58.380  1.00  0.00
ATOM    776  CG  LEU   428      40.235  28.786  59.513  1.00  0.00
ATOM    777  CD1 LEU   428      39.077  27.914  59.996  1.00  0.00
ATOM    778  CD2 LEU   428      41.010  29.088  60.794  1.00  0.00
ATOM    779  N   ALA   429      39.274  26.345  56.413  1.00  0.00
ATOM    780  CA  ALA   429      38.190  25.399  56.331  1.00  0.00
ATOM    781  C   ALA   429      38.771  24.100  56.856  1.00  0.00
ATOM    782  O   ALA   429      39.881  23.674  56.435  1.00  0.00
ATOM    783  CB  ALA   429      37.735  25.236  54.893  1.00  0.00
ATOM    784  N   VAL   430      38.067  23.483  57.808  1.00  0.00
ATOM    785  CA  VAL   430      38.501  22.209  58.383  1.00  0.00
ATOM    786  C   VAL   430      37.368  21.210  58.263  1.00  0.00
ATOM    787  O   VAL   430      36.300  21.405  58.854  1.00  0.00
ATOM    788  CB  VAL   430      38.970  22.306  59.902  1.00  0.00
ATOM    789  CG1 VAL   430      39.489  20.969  60.376  1.00  0.00
ATOM    790  CG2 VAL   430      40.033  23.385  60.079  1.00  0.00
ATOM    791  N   MET   431      37.601  20.150  57.497  1.00  0.00
ATOM    792  CA  MET   431      36.624  19.093  57.327  1.00  0.00
ATOM    793  C   MET   431      36.738  18.104  58.471  1.00  0.00
ATOM    794  O   MET   431      37.836  17.868  58.963  1.00  0.00
ATOM    795  CB  MET   431      36.818  18.395  55.980  1.00  0.00
ATOM    796  CG  MET   431      35.789  17.316  55.685  1.00  0.00
ATOM    797  SD  MET   431      34.120  17.975  55.508  1.00  0.00
ATOM    798  CE  MET   431      33.198  16.476  55.178  1.00  0.00
ATOM    799  N   ASP   432      35.611  17.513  58.881  1.00  0.00
ATOM    800  CA  ASP   432      35.594  16.580  59.999  1.00  0.00
ATOM    801  C   ASP   432      34.963  15.255  59.576  1.00  0.00
ATOM    802  O   ASP   432      33.747  15.171  59.376  1.00  0.00
ATOM    803  CB  ASP   432      34.833  17.203  61.176  1.00  0.00
ATOM    804  CG  ASP   432      35.111  16.477  62.500  1.00  0.00
ATOM    805  OD1 ASP   432      35.131  15.241  62.503  1.00  0.00
ATOM    806  OD2 ASP   432      35.342  17.161  63.515  1.00  0.00
ATOM    807  N   SER   433      35.785  14.216  59.458  1.00  0.00
ATOM    808  CA  SER   433      35.315  12.941  58.909  1.00  0.00
ATOM    809  C   SER   433      34.383  12.185  59.852  1.00  0.00
ATOM    810  O   SER   433      33.884  11.128  59.461  1.00  0.00
ATOM    811  CB  SER   433      36.481  12.047  58.506  1.00  0.00
ATOM    812  OG  SER   433      37.263  11.786  59.657  1.00  0.00
ATOM    813  N   GLU   434      34.131  12.719  61.057  1.00  0.00
ATOM    814  CA  GLU   434      33.127  12.108  61.965  1.00  0.00
ATOM    815  C   GLU   434      31.703  12.288  61.422  1.00  0.00
ATOM    816  O   GLU   434      30.835  11.440  61.664  1.00  0.00
ATOM    817  CB  GLU   434      33.235  12.711  63.367  1.00  0.00
ATOM    818  CG  GLU   434      34.527  12.370  64.092  1.00  0.00
ATOM    819  CD  GLU   434      34.597  12.986  65.475  1.00  0.00
ATOM    820  OE1 GLU   434      33.733  13.829  65.797  1.00  0.00
ATOM    821  OE2 GLU   434      35.518  12.625  66.240  1.00  0.00
ATOM    822  N   PHE   435      31.485  13.394  60.699  1.00  0.00
ATOM    823  CA  PHE   435      30.182  13.786  60.156  1.00  0.00
ATOM    824  C   PHE   435      29.967  13.264  58.729  1.00  0.00
ATOM    825  O   PHE   435      30.567  13.774  57.769  1.00  0.00
ATOM    826  CB  PHE   435      30.062  15.311  60.187  1.00  0.00
ATOM    827  CG  PHE   435      28.655  15.815  60.040  1.00  0.00
ATOM    828  CD1 PHE   435      28.034  16.474  61.092  1.00  0.00
ATOM    829  CD2 PHE   435      27.947  15.637  58.848  1.00  0.00
ATOM    830  CE1 PHE   435      26.720  16.952  60.963  1.00  0.00
ATOM    831  CE2 PHE   435      26.623  16.109  58.721  1.00  0.00
ATOM    832  CZ  PHE   435      26.021  16.754  59.780  1.00  0.00
ATOM    833  N   ILE   436      29.095  12.259  58.598  1.00  0.00
ATOM    834  CA  ILE   436      28.810  11.592  57.322  1.00  0.00
ATOM    835  C   ILE   436      30.118  11.283  56.593  1.00  0.00
ATOM    836  O   ILE   436      30.199  11.490  55.387  1.00  0.00
ATOM    837  CB  ILE   436      27.954  12.505  56.423  1.00  0.00
ATOM    838  CG1 ILE   436      26.717  13.080  57.133  1.00  0.00
ATOM    839  CG2 ILE   436      27.407  11.796  55.173  1.00  0.00
ATOM    840  CD1 ILE   436      25.775  12.008  57.679  1.00  0.00
ATOM    841  N   ALA   437      31.134  10.821  57.329  1.00  0.00
ATOM    842  CA  ALA   437      32.430  10.454  56.757  1.00  0.00
ATOM    843  C   ALA   437      33.195  11.640  56.111  1.00  0.00
ATOM    844  O   ALA   437      34.154  11.438  55.369  1.00  0.00
ATOM    845  CB  ALA   437      32.229   9.325  55.730  1.00  0.00
ATOM    846  N   GLY   438      32.763  12.858  56.381  1.00  0.00
ATOM    847  CA  GLY   438      33.321  14.051  55.716  1.00  0.00
ATOM    848  C   GLY   438      33.006  14.082  54.219  1.00  0.00
ATOM    849  O   GLY   438      33.656  14.797  53.461  1.00  0.00
ATOM    850  N   SER   439      31.992  13.319  53.795  1.00  0.00
ATOM    851  CA  SER   439      31.556  13.330  52.413  1.00  0.00
ATOM    852  C   SER   439      30.981  14.696  52.092  1.00  0.00
ATOM    853  O   SER   439      30.278  15.316  52.912  1.00  0.00
ATOM    854  CB  SER   439      30.542  12.224  52.125  1.00  0.00
ATOM    855  OG  SER   439      29.372  12.438  52.866  1.00  0.00
ATOM    856  N   MET   440      31.292  15.168  50.884  1.00  0.00
ATOM    857  CA  MET   440      30.997  16.548  50.503  1.00  0.00
ATOM    858  C   MET   440      29.620  16.722  49.817  1.00  0.00
ATOM    859  O   MET   440      29.397  16.260  48.699  1.00  0.00
ATOM    860  CB  MET   440      32.083  17.091  49.572  1.00  0.00
ATOM    861  CG  MET   440      33.452  17.212  50.220  1.00  0.00
ATOM    862  SD  MET   440      33.487  18.422  51.554  1.00  0.00
ATOM    863  CE  MET   440      35.198  18.306  52.073  1.00  0.00
ATOM    864  N   GLY   441      28.713  17.450  50.471  1.00  0.00
ATOM    865  CA  GLY   441      27.441  17.810  49.834  1.00  0.00
ATOM    866  C   GLY   441      27.395  19.287  49.615  1.00  0.00
ATOM    867  O   GLY   441      28.429  19.954  49.676  1.00  0.00
ATOM    868  N   CYS   442      26.186  19.810  49.370  1.00  0.00
ATOM    869  CA  CYS   442      25.965  21.238  49.061  1.00  0.00
ATOM    870  C   CYS   442      26.431  22.197  50.134  1.00  0.00
ATOM    871  O   CYS   442      26.950  23.280  49.831  1.00  0.00
ATOM    872  CB  CYS   442      24.483  21.505  48.793  1.00  0.00
ATOM    873  SG  CYS   442      23.824  20.676  47.311  1.00  0.00
ATOM    874  N   VAL   443      26.183  21.853  51.396  1.00  0.00
ATOM    875  CA  VAL   443      26.584  22.747  52.473  1.00  0.00
ATOM    876  C   VAL   443      28.102  22.965  52.521  1.00  0.00
ATOM    877  O   VAL   443      28.570  24.091  52.612  1.00  0.00
ATOM    878  CB  VAL   443      26.106  22.226  53.851  1.00  0.00
ATOM    879  CG1 VAL   443      26.730  23.033  54.979  1.00  0.00
ATOM    880  CG2 VAL   443      24.575  22.282  53.878  1.00  0.00
ATOM    881  N   VAL   444      28.842  21.869  52.494  1.00  0.00
ATOM    882  CA  VAL   444      30.299  21.906  52.496  1.00  0.00
ATOM    883  C   VAL   444      30.794  22.705  51.281  1.00  0.00
ATOM    884  O   VAL   444      31.654  23.559  51.438  1.00  0.00
ATOM    885  CB  VAL   444      30.872  20.442  52.561  1.00  0.00
ATOM    886  CG1 VAL   444      32.388  20.371  52.370  1.00  0.00
ATOM    887  CG2 VAL   444      30.604  19.740  53.894  1.00  0.00
ATOM    888  N   GLY   445      30.197  22.470  50.109  1.00  0.00
ATOM    889  CA  GLY   445      30.620  23.121  48.867  1.00  0.00
ATOM    890  C   GLY   445      30.387  24.613  49.061  1.00  0.00
ATOM    891  O   GLY   445      31.265  25.408  48.781  1.00  0.00
ATOM    892  N   GLU   446      29.209  24.995  49.562  1.00  0.00
ATOM    893  CA  GLU   446      28.896  26.438  49.699  1.00  0.00
ATOM    894  C   GLU   446      29.730  27.131  50.770  1.00  0.00
ATOM    895  O   GLU   446      30.192  28.253  50.588  1.00  0.00
ATOM    896  CB  GLU   446      27.398  26.659  49.966  1.00  0.00
ATOM    897  CG  GLU   446      27.001  28.160  50.104  1.00  0.00
ATOM    898  CD  GLU   446      27.121  28.925  48.808  1.00  0.00
ATOM    899  OE1 GLU   446      27.053  28.285  47.733  1.00  0.00
ATOM    900  OE2 GLU   446      27.288  30.176  48.856  1.00  0.00
ATOM    901  N   LYS   447      29.915  26.473  51.907  1.00  0.00
ATOM    902  CA  LYS   447      30.712  27.053  52.988  1.00  0.00
ATOM    903  C   LYS   447      32.174  27.241  52.549  1.00  0.00
ATOM    904  O   LYS   447      32.793  28.232  52.881  1.00  0.00
ATOM    905  CB  LYS   447      30.642  26.173  54.237  1.00  0.00
ATOM    906  CG  LYS   447      29.268  26.123  54.885  1.00  0.00
ATOM    907  CD  LYS   447      29.269  25.233  56.118  1.00  0.00
ATOM    908  CE  LYS   447      27.895  25.183  56.764  1.00  0.00
ATOM    909  NZ  LYS   447      27.883  24.314  57.974  1.00  0.00
ATOM    910  N   ILE   448      32.717  26.255  51.849  1.00  0.00
ATOM    911  CA  ILE   448      34.084  26.370  51.300  1.00  0.00
ATOM    912  C   ILE   448      34.194  27.522  50.275  1.00  0.00
ATOM    913  O   ILE   448      35.115  28.322  50.363  1.00  0.00
ATOM    914  CB  ILE   448      34.600  24.999  50.729  1.00  0.00
ATOM    915  CG1 ILE   448      34.931  24.044  51.894  1.00  0.00
ATOM    916  CG2 ILE   448      35.864  25.185  49.846  1.00  0.00
ATOM    917  CD1 ILE   448      35.236  22.586  51.458  1.00  0.00
ATOM    918  N   THR   449      33.251  27.615  49.343  1.00  0.00
ATOM    919  CA  THR   449      33.276  28.668  48.380  1.00  0.00
ATOM    920  C   THR   449      33.158  30.022  49.053  1.00  0.00
ATOM    921  O   THR   449      33.852  30.961  48.673  1.00  0.00
ATOM    922  CB  THR   449      32.153  28.533  47.367  1.00  0.00
ATOM    923  OG1 THR   449      32.290  27.318  46.646  1.00  0.00
ATOM    924  CG2 THR   449      32.207  29.716  46.386  1.00  0.00
ATOM    925  N   ARG   450      32.258  30.154  50.040  1.00  0.00
ATOM    926  CA  ARG   450      32.119  31.456  50.729  1.00  0.00
ATOM    927  C   ARG   450      33.396  31.951  51.397  1.00  0.00
ATOM    928  O   ARG   450      33.741  33.133  51.276  1.00  0.00
ATOM    929  CB  ARG   450      30.967  31.426  51.752  1.00  0.00
ATOM    930  CG  ARG   450      29.590  31.399  51.090  1.00  0.00
ATOM    931  CD  ARG   450      28.436  31.464  52.102  1.00  0.00
ATOM    932  NE  ARG   450      27.161  31.217  51.415  1.00  0.00
ATOM    933  CZ  ARG   450      25.970  31.402  51.968  1.00  0.00
ATOM    934  NH1 ARG   450      25.876  31.813  53.230  1.00  0.00
ATOM    935  NH2 ARG   450      24.885  31.136  51.275  1.00  0.00
ATOM    936  N   LEU   451      34.091  31.082  52.134  1.00  0.00
ATOM    937  CA  LEU   451      35.377  31.503  52.734  1.00  0.00
ATOM    938  C   LEU   451      36.450  31.810  51.666  1.00  0.00
ATOM    939  O   LEU   451      37.162  32.832  51.762  1.00  0.00
ATOM    940  CB  LEU   451      35.845  30.549  53.890  1.00  0.00
ATOM    941  CG  LEU   451      37.158  30.982  54.544  1.00  0.00
ATOM    942  CD1 LEU   451      37.129  32.363  55.198  1.00  0.00
ATOM    943  CD2 LEU   451      37.653  30.069  55.665  1.00  0.00
ATOM    944  N   ILE   452      36.541  30.957  50.628  1.00  0.00
ATOM    945  CA  ILE   452      37.485  31.220  49.540  1.00  0.00
ATOM    946  C   ILE   452      37.198  32.585  48.913  1.00  0.00
ATOM    947  O   ILE   452      38.126  33.401  48.762  1.00  0.00
ATOM    948  CB  ILE   452      37.504  30.126  48.477  1.00  0.00
ATOM    949  CG1 ILE   452      38.047  28.810  49.066  1.00  0.00
ATOM    950  CG2 ILE   452      38.356  30.586  47.318  1.00  0.00
ATOM    951  CD1 ILE   452      37.849  27.602  48.118  1.00  0.00
ATOM    952  N   GLU   453      35.943  32.833  48.545  1.00  0.00
ATOM    953  CA  GLU   453      35.572  34.093  47.898  1.00  0.00
ATOM    954  C   GLU   453      35.871  35.276  48.817  1.00  0.00
ATOM    955  O   GLU   453      36.338  36.312  48.362  1.00  0.00
ATOM    956  CB  GLU   453      34.093  34.080  47.507  1.00  0.00
ATOM    957  CG  GLU   453      33.637  35.324  46.764  1.00  0.00
ATOM    958  CD  GLU   453      34.306  35.472  45.411  1.00  0.00
ATOM    959  OE1 GLU   453      34.977  34.515  44.972  1.00  0.00
ATOM    960  OE2 GLU   453      34.157  36.546  44.789  1.00  0.00
ATOM    961  N   TYR   454      35.610  35.110  50.112  1.00  0.00
ATOM    962  CA  TYR   454      35.953  36.141  51.085  1.00  0.00
ATOM    963  C   TYR   454      37.456  36.468  51.051  1.00  0.00
ATOM    964  O   TYR   454      37.855  37.644  51.021  1.00  0.00
ATOM    965  CB  TYR   454      35.544  35.706  52.493  1.00  0.00
ATOM    966  CG  TYR   454      35.800  36.751  53.556  1.00  0.00
ATOM    967  CD1 TYR   454      34.922  37.812  53.738  1.00  0.00
ATOM    968  CD2 TYR   454      36.919  36.674  54.376  1.00  0.00
ATOM    969  CE1 TYR   454      35.149  38.770  54.704  1.00  0.00
ATOM    970  CE2 TYR   454      37.162  37.623  55.349  1.00  0.00
ATOM    971  CZ  TYR   454      36.275  38.671  55.513  1.00  0.00
ATOM    972  OH  TYR   454      36.507  39.622  56.479  1.00  0.00
ATOM    973  N   ALA   455      38.271  35.415  51.050  1.00  0.00
ATOM    974  CA  ALA   455      39.723  35.542  50.969  1.00  0.00
ATOM    975  C   ALA   455      40.192  36.272  49.720  1.00  0.00
ATOM    976  O   ALA   455      41.132  37.047  49.790  1.00  0.00
ATOM    977  CB  ALA   455      40.398  34.166  51.077  1.00  0.00
ATOM    978  N   THR   456      39.521  36.012  48.598  1.00  0.00
ATOM    979  CA  THR   456      39.823  36.646  47.339  1.00  0.00
ATOM    980  C   THR   456      39.544  38.163  47.426  1.00  0.00
ATOM    981  O   THR   456      40.394  38.991  47.080  1.00  0.00
ATOM    982  CB  THR   456      38.992  36.013  46.243  1.00  0.00
ATOM    983  OG1 THR   456      39.340  34.628  46.142  1.00  0.00
ATOM    984  CG2 THR   456      39.248  36.716  44.910  1.00  0.00
ATOM    985  N   ASN   457      38.365  38.516  47.920  1.00  0.00
ATOM    986  CA  ASN   457      37.970  39.926  48.030  1.00  0.00
ATOM    987  C   ASN   457      38.844  40.693  49.019  1.00  0.00
ATOM    988  O   ASN   457      39.037  41.908  48.871  1.00  0.00
ATOM    989  CB  ASN   457      36.502  40.041  48.446  1.00  0.00
ATOM    990  CG  ASN   457      35.550  39.605  47.351  1.00  0.00
ATOM    991  OD1 ASN   457      35.256  40.368  46.432  1.00  0.00
ATOM    992  ND2 ASN   457      35.065  38.373  47.446  1.00  0.00
ATOM    993  N   LEU   458      39.347  39.999  50.038  1.00  0.00
ATOM    994  CA  LEU   458      40.171  40.647  51.044  1.00  0.00
ATOM    995  C   LEU   458      41.661  40.310  50.950  1.00  0.00
ATOM    996  O   LEU   458      42.421  40.619  51.860  1.00  0.00
ATOM    997  CB  LEU   458      39.599  40.308  52.430  1.00  0.00
ATOM    998  CG  LEU   458      38.166  40.803  52.636  1.00  0.00
ATOM    999  CD1 LEU   458      37.523  40.385  53.958  1.00  0.00
ATOM   1000  CD2 LEU   458      37.999  42.321  52.625  1.00  0.00
ATOM   1001  N   LEU   459      42.072  39.652  49.850  1.00  0.00
ATOM   1002  CA  LEU   459      43.465  39.290  49.607  1.00  0.00
ATOM   1003  C   LEU   459      44.097  38.535  50.768  1.00  0.00
ATOM   1004  O   LEU   459      45.198  38.886  51.234  1.00  0.00
ATOM   1005  CB  LEU   459      44.313  40.524  49.213  1.00  0.00
ATOM   1006  CG  LEU   459      43.790  41.253  47.973  1.00  0.00
ATOM   1007  CD1 LEU   459      44.563  42.515  47.593  1.00  0.00
ATOM   1008  CD2 LEU   459      43.802  40.429  46.687  1.00  0.00
ATOM   1009  N   LEU   460      43.430  37.472  51.216  1.00  0.00
ATOM   1010  CA  LEU   460      43.942  36.665  52.291  1.00  0.00
ATOM   1011  C   LEU   460      44.369  35.308  51.787  1.00  0.00
ATOM   1012  O   LEU   460      43.705  34.757  50.906  1.00  0.00
ATOM   1013  CB  LEU   460      42.881  36.419  53.366  1.00  0.00
ATOM   1014  CG  LEU   460      42.354  37.645  54.146  1.00  0.00
ATOM   1015  CD1 LEU   460      41.205  37.209  55.033  1.00  0.00
ATOM   1016  CD2 LEU   460      43.476  38.350  54.954  1.00  0.00
ATOM   1017  N   PRO   461      45.399  34.726  52.415  1.00  0.00
ATOM   1018  CA  PRO   461      45.726  33.329  52.074  1.00  0.00
ATOM   1019  C   PRO   461      44.657  32.416  52.656  1.00  0.00
ATOM   1020  O   PRO   461      43.831  32.870  53.502  1.00  0.00
ATOM   1021  CB  PRO   461      47.070  33.100  52.761  1.00  0.00
ATOM   1022  CG  PRO   461      47.076  34.078  53.947  1.00  0.00
ATOM   1023  CD  PRO   461      46.246  35.267  53.499  1.00  0.00
ATOM   1024  N   LEU   462      44.667  31.135  52.244  1.00  0.00
ATOM   1025  CA  LEU   462      43.593  30.263  52.607  1.00  0.00
ATOM   1026  C   LEU   462      44.196  28.883  52.849  1.00  0.00
ATOM   1027  O   LEU   462      45.067  28.451  52.097  1.00  0.00
ATOM   1028  CB  LEU   462      42.559  30.193  51.447  1.00  0.00
ATOM   1029  CG  LEU   462      41.412  29.215  51.710  1.00  0.00
ATOM   1030  CD1 LEU   462      40.451  29.630  52.823  1.00  0.00
ATOM   1031  CD2 LEU   462      40.489  28.967  50.518  1.00  0.00
ATOM   1032  N   ILE   463      43.741  28.223  53.904  1.00  0.00
ATOM   1033  CA  ILE   463      44.230  26.892  54.262  1.00  0.00
ATOM   1034  C   ILE   463      43.040  25.974  54.395  1.00  0.00
ATOM   1035  O   ILE   463      42.084  26.281  55.125  1.00  0.00
ATOM   1036  CB  ILE   463      44.983  26.931  55.651  1.00  0.00
ATOM   1037  CG1 ILE   463      46.039  28.053  55.642  1.00  0.00
ATOM   1038  CG2 ILE   463      45.569  25.566  56.031  1.00  0.00
ATOM   1039  CD1 ILE   463      46.916  28.134  56.845  1.00  0.00
ATOM   1040  N   ILE   464      43.116  24.799  53.781  1.00  0.00
ATOM   1041  CA  ILE   464      41.967  23.900  53.823  1.00  0.00
ATOM   1042  C   ILE   464      42.466  22.552  54.279  1.00  0.00
ATOM   1043  O   ILE   464      43.366  21.979  53.638  1.00  0.00
ATOM   1044  CB  ILE   464      41.285  23.786  52.453  1.00  0.00
ATOM   1045  CG1 ILE   464      40.753  25.127  51.919  1.00  0.00
ATOM   1046  CG2 ILE   464      40.071  22.841  52.449  1.00  0.00
ATOM   1047  CD1 ILE   464      40.236  25.049  50.484  1.00  0.00
ATOM   1048  N   VAL   465      41.893  22.071  55.384  1.00  0.00
ATOM   1049  CA  VAL   465      42.175  20.730  55.925  1.00  0.00
ATOM   1050  C   VAL   465      41.171  19.720  55.404  1.00  0.00
ATOM   1051  O   VAL   465      40.025  19.709  55.821  1.00  0.00
ATOM   1052  CB  VAL   465      42.180  20.745  57.461  1.00  0.00
ATOM   1053  CG1 VAL   465      42.415  19.367  58.084  1.00  0.00
ATOM   1054  CG2 VAL   465      43.264  21.645  58.059  1.00  0.00
ATOM   1055  N   CYS   466      41.613  18.864  54.482  1.00  0.00
ATOM   1056  CA  CYS   466      40.714  17.892  53.881  1.00  0.00
ATOM   1057  C   CYS   466      40.596  16.640  54.746  1.00  0.00
ATOM   1058  O   CYS   466      41.581  16.152  55.301  1.00  0.00
ATOM   1059  CB  CYS   466      41.191  17.518  52.477  1.00  0.00
ATOM   1060  SG  CYS   466      42.832  16.729  52.424  1.00  0.00
ATOM   1061  N   ALA   467      39.385  16.108  54.793  1.00  0.00
ATOM   1062  CA  ALA   467      39.067  14.822  55.472  1.00  0.00
ATOM   1063  C   ALA   467      37.753  14.345  54.876  1.00  0.00
ATOM   1064  O   ALA   467      36.716  14.954  55.078  1.00  0.00
ATOM   1065  CB  ALA   467      38.965  14.988  56.995  1.00  0.00
ATOM   1066  N   SER   468      37.816  13.278  54.096  1.00  0.00
ATOM   1067  CA  SER   468      36.647  12.765  53.405  1.00  0.00
ATOM   1068  C   SER   468      36.872  11.292  53.081  1.00  0.00
ATOM   1069  O   SER   468      37.885  10.919  52.484  1.00  0.00
ATOM   1070  CB  SER   468      36.380  13.555  52.129  1.00  0.00
ATOM   1071  OG  SER   468      35.115  13.240  51.567  1.00  0.00
ATOM   1072  N   GLY   469      35.930  10.454  53.490  1.00  0.00
ATOM   1073  CA  GLY   469      36.042   9.008  53.297  1.00  0.00
ATOM   1074  C   GLY   469      35.030   8.413  52.326  1.00  0.00
ATOM   1075  O   GLY   469      34.940   7.167  52.180  1.00  0.00
ATOM   1076  N   GLY   470      34.293   9.278  51.633  1.00  0.00
ATOM   1077  CA  GLY   470      33.398   8.829  50.584  1.00  0.00
ATOM   1078  C   GLY   470      32.550   9.932  49.960  1.00  0.00
ATOM   1079  O   GLY   470      32.701  11.106  50.277  1.00  0.00
ATOM   1080  N   ALA   471      31.637   9.528  49.076  1.00  0.00
ATOM   1081  CA  ALA   471      30.740  10.455  48.361  1.00  0.00
ATOM   1082  C   ALA   471      29.446  10.729  49.140  1.00  0.00
ATOM   1083  O   ALA   471      28.930   9.844  49.844  1.00  0.00
ATOM   1084  CB  ALA   471      30.399   9.877  46.998  1.00  0.00
ATOM   1085  N   ARG   472      28.927  11.942  49.011  1.00  0.00
ATOM   1086  CA  ARG   472      27.643  12.296  49.601  1.00  0.00
ATOM   1087  C   ARG   472      26.543  11.853  48.636  1.00  0.00
ATOM   1088  O   ARG   472      25.941  12.673  47.933  1.00  0.00
ATOM   1089  CB  ARG   472      27.561  13.802  49.880  1.00  0.00
ATOM   1090  CG  ARG   472      26.396  14.154  50.764  1.00  0.00
ATOM   1091  CD  ARG   472      26.685  13.699  52.225  1.00  0.00
ATOM   1092  NE  ARG   472      26.043  14.644  53.093  1.00  0.00
ATOM   1093  CZ  ARG   472      26.615  15.508  53.910  1.00  0.00
ATOM   1094  NH1 ARG   472      27.907  15.550  54.169  1.00  0.00
ATOM   1095  NH2 ARG   472      25.806  16.316  54.533  1.00  0.00
ATOM   1096  N   MET   473      26.329  10.545  48.572  1.00  0.00
ATOM   1097  CA  MET   473      25.500   9.980  47.520  1.00  0.00
ATOM   1098  C   MET   473      24.030  10.420  47.619  1.00  0.00
ATOM   1099  O   MET   473      23.349  10.466  46.609  1.00  0.00
ATOM   1100  CB  MET   473      25.572   8.452  47.544  1.00  0.00
ATOM   1101  CG  MET   473      26.946   7.890  47.220  1.00  0.00
ATOM   1102  SD  MET   473      27.464   8.246  45.531  1.00  0.00
ATOM   1103  CE  MET   473      26.348   7.194  44.606  1.00  0.00
ATOM   1104  N   GLN   474      23.585  10.786  48.825  1.00  0.00
ATOM   1105  CA  GLN   474      22.211  11.245  49.050  1.00  0.00
ATOM   1106  C   GLN   474      21.869  12.491  48.258  1.00  0.00
ATOM   1107  O   GLN   474      20.675  12.801  48.087  1.00  0.00
ATOM   1108  CB  GLN   474      21.972  11.513  50.537  1.00  0.00
ATOM   1109  CG  GLN   474      22.054  10.273  51.412  1.00  0.00
ATOM   1110  CD  GLN   474      23.477   9.947  51.828  1.00  0.00
ATOM   1111  OE1 GLN   474      24.417  10.652  51.463  1.00  0.00
ATOM   1112  NE2 GLN   474      23.635   8.878  52.598  1.00  0.00
ATOM   1113  N   GLU   475      22.898  13.236  47.835  1.00  0.00
ATOM   1114  CA  GLU   475      22.669  14.420  47.003  1.00  0.00
ATOM   1115  C   GLU   475      23.092  14.199  45.552  1.00  0.00
ATOM   1116  O   GLU   475      23.082  15.148  44.751  1.00  0.00
ATOM   1117  CB  GLU   475      23.321  15.666  47.600  1.00  0.00
ATOM   1118  CG  GLU   475      22.792  16.058  48.963  1.00  0.00
ATOM   1119  CD  GLU   475      23.394  17.346  49.488  1.00  0.00
ATOM   1120  OE1 GLU   475      23.805  18.220  48.682  1.00  0.00
ATOM   1121  OE2 GLU   475      23.461  17.490  50.725  1.00  0.00
ATOM   1122  N   GLY   476      23.461  12.959  45.254  1.00  0.00
ATOM   1123  CA  GLY   476      23.718  12.471  43.893  1.00  0.00
ATOM   1124  C   GLY   476      24.586  13.417  43.055  1.00  0.00
ATOM   1125  O   GLY   476      25.662  13.816  43.471  1.00  0.00
ATOM   1126  N   SER   477      24.104  13.766  41.878  1.00  0.00
ATOM   1127  CA  SER   477      24.834  14.638  40.933  1.00  0.00
ATOM   1128  C   SER   477      25.187  15.986  41.533  1.00  0.00
ATOM   1129  O   SER   477      26.158  16.631  41.126  1.00  0.00
ATOM   1130  CB  SER   477      24.015  14.851  39.659  1.00  0.00
ATOM   1131  OG  SER   477      22.790  15.502  39.943  1.00  0.00
ATOM   1132  N   LEU   478      24.394  16.438  42.506  1.00  0.00
ATOM   1133  CA  LEU   478      24.640  17.754  43.103  1.00  0.00
ATOM   1134  C   LEU   478      25.954  17.729  43.917  1.00  0.00
ATOM   1135  O   LEU   478      26.734  18.691  43.915  1.00  0.00
ATOM   1136  CB  LEU   478      23.450  18.220  43.984  1.00  0.00
ATOM   1137  CG  LEU   478      22.190  18.550  43.182  1.00  0.00
ATOM   1138  CD1 LEU   478      20.948  18.843  44.022  1.00  0.00
ATOM   1139  CD2 LEU   478      22.303  19.776  42.277  1.00  0.00
ATOM   1140  N   SER   479      26.204  16.624  44.608  1.00  0.00
ATOM   1141  CA  SER   479      27.453  16.486  45.339  1.00  0.00
ATOM   1142  C   SER   479      28.670  16.360  44.403  1.00  0.00
ATOM   1143  O   SER   479      29.717  16.918  44.699  1.00  0.00
ATOM   1144  CB  SER   479      27.374  15.324  46.322  1.00  0.00
ATOM   1145  OG  SER   479      27.197  14.145  45.620  1.00  0.00
ATOM   1146  N   LEU   480      28.510  15.682  43.271  1.00  0.00
ATOM   1147  CA  LEU   480      29.569  15.569  42.277  1.00  0.00
ATOM   1148  C   LEU   480      29.976  16.962  41.823  1.00  0.00
ATOM   1149  O   LEU   480      31.157  17.318  41.815  1.00  0.00
ATOM   1150  CB  LEU   480      29.115  14.720  41.075  1.00  0.00
ATOM   1151  CG  LEU   480      30.210  14.685  39.962  1.00  0.00
ATOM   1152  CD1 LEU   480      31.481  14.049  40.487  1.00  0.00
ATOM   1153  CD2 LEU   480      29.747  13.985  38.724  1.00  0.00
ATOM   1154  N   MET   481      28.978  17.766  41.490  1.00  0.00
ATOM   1155  CA  MET   481      29.192  19.131  41.020  1.00  0.00
ATOM   1156  C   MET   481      29.897  20.014  42.014  1.00  0.00
ATOM   1157  O   MET   481      30.436  21.036  41.651  1.00  0.00
ATOM   1158  CB  MET   481      27.860  19.784  40.644  1.00  0.00
ATOM   1159  CG  MET   481      27.185  19.162  39.432  1.00  0.00
ATOM   1160  SD  MET   481      25.620  19.959  39.024  1.00  0.00
ATOM   1161  CE  MET   481      26.201  21.483  38.282  1.00  0.00
ATOM   1162  N   GLN   482      29.883  19.645  43.292  1.00  0.00
ATOM   1163  CA  GLN   482      30.572  20.463  44.315  1.00  0.00
ATOM   1164  C   GLN   482      32.106  20.504  44.057  1.00  0.00
ATOM   1165  O   GLN   482      32.777  21.431  44.451  1.00  0.00
ATOM   1166  CB  GLN   482      30.252  19.938  45.733  1.00  0.00
ATOM   1167  CG  GLN   482      28.715  19.965  46.103  1.00  0.00
ATOM   1168  CD  GLN   482      28.091  21.310  45.849  1.00  0.00
ATOM   1169  OE1 GLN   482      28.451  22.292  46.484  1.00  0.00
ATOM   1170  NE2 GLN   482      27.162  21.372  44.919  1.00  0.00
ATOM   1171  N   MET   483      32.624  19.481  43.394  1.00  0.00
ATOM   1172  CA  MET   483      34.030  19.466  42.990  1.00  0.00
ATOM   1173  C   MET   483      34.311  20.638  42.039  1.00  0.00
ATOM   1174  O   MET   483      35.354  21.280  42.140  1.00  0.00
ATOM   1175  CB  MET   483      34.384  18.132  42.330  1.00  0.00
ATOM   1176  CG  MET   483      34.341  16.941  43.274  1.00  0.00
ATOM   1177  SD  MET   483      34.763  15.391  42.458  1.00  0.00
ATOM   1178  CE  MET   483      36.539  15.567  42.295  1.00  0.00
ATOM   1179  N   ALA   484      33.379  20.885  41.108  1.00  0.00
ATOM   1180  CA  ALA   484      33.482  21.977  40.134  1.00  0.00
ATOM   1181  C   ALA   484      33.215  23.314  40.791  1.00  0.00
ATOM   1182  O   ALA   484      33.912  24.286  40.549  1.00  0.00
ATOM   1183  CB  ALA   484      32.507  21.752  38.983  1.00  0.00
ATOM   1184  N   LYS   485      32.182  23.349  41.631  1.00  0.00
ATOM   1185  CA  LYS   485      31.792  24.542  42.391  1.00  0.00
ATOM   1186  C   LYS   485      32.962  25.090  43.208  1.00  0.00
ATOM   1187  O   LYS   485      33.326  26.251  43.082  1.00  0.00
ATOM   1188  CB  LYS   485      30.612  24.228  43.312  1.00  0.00
ATOM   1189  CG  LYS   485      29.318  23.916  42.580  1.00  0.00
ATOM   1190  CD  LYS   485      28.190  23.614  43.553  1.00  0.00
ATOM   1191  CE  LYS   485      26.896  23.301  42.820  1.00  0.00
ATOM   1192  NZ  LYS   485      25.782  23.004  43.762  1.00  0.00
ATOM   1193  N   ILE   486      33.565  24.248  44.046  1.00  0.00
ATOM   1194  CA  ILE   486      34.719  24.702  44.860  1.00  0.00
ATOM   1195  C   ILE   486      35.933  25.101  43.984  1.00  0.00
ATOM   1196  O   ILE   486      36.634  26.045  44.299  1.00  0.00
ATOM   1197  CB  ILE   486      35.128  23.635  45.903  1.00  0.00
ATOM   1198  CG1 ILE   486      34.079  23.423  47.008  1.00  0.00
ATOM   1199  CG2 ILE   486      36.432  23.972  46.646  1.00  0.00
ATOM   1200  CD1 ILE   486      34.349  22.197  47.877  1.00  0.00
ATOM   1201  N   SER   487      36.157  24.384  42.880  1.00  0.00
ATOM   1202  CA  SER   487      37.267  24.668  41.976  1.00  0.00
ATOM   1203  C   SER   487      37.171  26.045  41.330  1.00  0.00
ATOM   1204  O   SER   487      38.172  26.715  41.203  1.00  0.00
ATOM   1205  CB  SER   487      37.354  23.593  40.912  1.00  0.00
ATOM   1206  OG  SER   487      37.709  22.311  41.480  1.00  0.00
ATOM   1207  N   SER   488      35.989  26.465  40.882  1.00  0.00
ATOM   1208  CA  SER   488      35.916  27.778  40.251  1.00  0.00
ATOM   1209  C   SER   488      36.325  28.880  41.254  1.00  0.00
ATOM   1210  O   SER   488      37.085  29.753  40.909  1.00  0.00
ATOM   1211  CB  SER   488      34.507  28.037  39.713  1.00  0.00
ATOM   1212  OG  SER   488      33.555  28.040  40.762  1.00  0.00
ATOM   1213  N   ALA   489      35.865  28.795  42.502  1.00  0.00
ATOM   1214  CA  ALA   489      36.244  29.744  43.547  1.00  0.00
ATOM   1215  C   ALA   489      37.713  29.671  43.790  1.00  0.00
ATOM   1216  O   ALA   489      38.367  30.709  43.912  1.00  0.00
ATOM   1217  CB  ALA   489      35.486  29.466  44.878  1.00  0.00
ATOM   1218  N   LEU   490      38.237  28.446  43.880  1.00  0.00
ATOM   1219  CA  LEU   490      39.619  28.230  44.159  1.00  0.00
ATOM   1220  C   LEU   490      40.539  28.794  43.080  1.00  0.00
ATOM   1221  O   LEU   490      41.603  29.427  43.400  1.00  0.00
ATOM   1222  CB  LEU   490      39.880  26.743  44.386  1.00  0.00
ATOM   1223  CG  LEU   490      41.210  26.385  45.056  1.00  0.00
ATOM   1224  CD1 LEU   490      41.208  26.855  46.549  1.00  0.00
ATOM   1225  CD2 LEU   490      41.468  24.894  44.964  1.00  0.00
ATOM   1226  N   TYR   491      40.148  28.583  41.811  1.00  0.00
ATOM   1227  CA  TYR   491      41.025  29.078  40.694  1.00  0.00
ATOM   1228  C   TYR   491      41.004  30.622  40.647  1.00  0.00
ATOM   1229  O   TYR   491      41.992  31.271  40.316  1.00  0.00
ATOM   1230  CB  TYR   491      40.572  28.490  39.356  1.00  0.00
ATOM   1231  CG  TYR   491      40.728  26.989  39.262  1.00  0.00
ATOM   1232  CD1 TYR   491      41.938  26.422  38.881  1.00  0.00
ATOM   1233  CD2 TYR   491      39.666  26.143  39.555  1.00  0.00
ATOM   1234  CE1 TYR   491      42.089  25.052  38.792  1.00  0.00
ATOM   1235  CE2 TYR   491      39.799  24.770  39.472  1.00  0.00
ATOM   1236  CZ  TYR   491      41.011  24.227  39.091  1.00  0.00
ATOM   1237  OH  TYR   491      41.155  22.862  39.005  1.00  0.00
ATOM   1238  N   ASN   492      39.865  31.208  40.946  1.00  0.00
ATOM   1239  CA  ASN   492      39.786  32.704  41.026  1.00  0.00
ATOM   1240  C   ASN   492      40.667  33.255  42.136  1.00  0.00
ATOM   1241  O   ASN   492      41.339  34.288  41.992  1.00  0.00
ATOM   1242  CB  ASN   492      38.314  33.178  41.189  1.00  0.00
ATOM   1243  CG  ASN   492      37.607  32.986  39.855  1.00  0.00
ATOM   1244  OD1 ASN   492      38.246  32.882  38.809  1.00  0.00
ATOM   1245  ND2 ASN   492      36.249  32.927  39.819  1.00  0.00
ATOM   1246  N   TYR   493      40.911  32.454  43.176  1.00  0.00
ATOM   1247  CA  TYR   493      41.717  32.915  44.303  1.00  0.00
ATOM   1248  C   TYR   493      43.214  32.609  44.210  1.00  0.00
ATOM   1249  O   TYR   493      44.060  33.429  44.576  1.00  0.00
ATOM   1250  CB  TYR   493      41.199  32.317  45.612  1.00  0.00
ATOM   1251  CG  TYR   493      41.936  32.802  46.841  1.00  0.00
ATOM   1252  CD1 TYR   493      41.643  34.036  47.406  1.00  0.00
ATOM   1253  CD2 TYR   493      42.921  32.022  47.433  1.00  0.00
ATOM   1254  CE1 TYR   493      42.312  34.487  48.526  1.00  0.00
ATOM   1255  CE2 TYR   493      43.600  32.456  48.555  1.00  0.00
ATOM   1256  CZ  TYR   493      43.294  33.689  49.102  1.00  0.00
ATOM   1257  OH  TYR   493      43.963  34.130  50.219  1.00  0.00
ATOM   1258  N   GLN   494      43.567  31.430  43.722  1.00  0.00
ATOM   1259  CA  GLN   494      44.976  31.068  43.620  1.00  0.00
ATOM   1260  C   GLN   494      45.631  31.501  42.313  1.00  0.00
ATOM   1261  O   GLN   494      46.857  31.539  42.176  1.00  0.00
ATOM   1262  CB  GLN   494      45.154  29.557  43.779  1.00  0.00
ATOM   1263  CG  GLN   494      46.602  29.097  43.757  1.00  0.00
ATOM   1264  CD  GLN   494      46.740  27.596  43.918  1.00  0.00
ATOM   1265  OE1 GLN   494      46.317  27.029  44.925  1.00  0.00
ATOM   1266  NE2 GLN   494      47.331  26.947  42.922  1.00  0.00
ATOM   1267  N   ILE   495      44.800  31.836  41.329  1.00  0.00
ATOM   1268  CA  ILE   495      45.297  32.186  39.998  1.00  0.00
ATOM   1269  C   ILE   495      45.093  33.626  39.556  1.00  0.00
ATOM   1270  O   ILE   495      46.000  34.249  38.997  1.00  0.00
ATOM   1271  CB  ILE   495      44.850  31.691  38.604  1.00  0.00
ATOM   1272  CG1 ILE   495      45.055  30.181  38.395  1.00  0.00
ATOM   1273  CG2 ILE   495      45.603  32.363  37.444  1.00  0.00
ATOM   1274  CD1 ILE   495      44.470  29.663  37.081  1.00  0.00
ATOM   1275  N   ASN   496      43.920  34.198  39.785  1.00  0.00
ATOM   1276  CA  ASN   496      43.678  35.587  39.365  1.00  0.00
ATOM   1277  C   ASN   496      44.480  36.585  40.182  1.00  0.00
ATOM   1278  O   ASN   496      45.224  37.410  39.645  1.00  0.00
ATOM   1279  CB  ASN   496      42.211  36.015  39.471  1.00  0.00
ATOM   1280  CG  ASN   496      41.438  35.324  38.357  1.00  0.00
ATOM   1281  OD1 ASN   496      42.014  34.891  37.360  1.00  0.00
ATOM   1282  ND2 ASN   496      40.089  35.183  38.466  1.00  0.00
ATOM   1283  N   GLN   497      44.344  36.528  41.506  1.00  0.00
ATOM   1284  CA  GLN   497      45.077  37.435  42.375  1.00  0.00
ATOM   1285  C   GLN   497      46.323  36.744  42.881  1.00  0.00
ATOM   1286  O   GLN   497      47.100  37.299  43.664  1.00  0.00
ATOM   1287  CB  GLN   497      44.193  37.898  43.535  1.00  0.00
ATOM   1288  CG  GLN   497      43.027  38.778  43.114  1.00  0.00
ATOM   1289  CD  GLN   497      42.175  39.215  44.289  1.00  0.00
ATOM   1290  OE1 GLN   497      42.135  38.549  45.323  1.00  0.00
ATOM   1291  NE2 GLN   497      41.489  40.342  44.133  1.00  0.00
ATOM   1292  N   LYS   498      46.540  35.504  42.438  1.00  0.00
ATOM   1293  CA  LYS   498      47.728  34.774  42.857  1.00  0.00
ATOM   1294  C   LYS   498      47.862  34.486  44.353  1.00  0.00
ATOM   1295  O   LYS   498      48.905  34.020  44.821  1.00  0.00
ATOM   1296  CB  LYS   498      48.994  35.517  42.426  1.00  0.00
ATOM   1297  CG  LYS   498      49.201  35.570  40.922  1.00  0.00
ATOM   1298  CD  LYS   498      50.474  36.321  40.564  1.00  0.00
ATOM   1299  CE  LYS   498      50.680  36.374  39.060  1.00  0.00
ATOM   1300  NZ  LYS   498      51.925  37.107  38.696  1.00  0.00
ATOM   1301  N   LEU   499      46.928  34.771  45.140  1.00  0.00
ATOM   1302  CA  LEU   499      46.835  34.485  46.567  1.00  0.00
ATOM   1303  C   LEU   499      47.226  33.034  46.843  1.00  0.00
ATOM   1304  O   LEU   499      47.047  32.166  45.970  1.00  0.00
ATOM   1305  CB  LEU   499      45.422  34.768  47.079  1.00  0.00
ATOM   1306  CG  LEU   499      45.123  36.215  47.478  1.00  0.00
ATOM   1307  CD1 LEU   499      45.193  37.131  46.266  1.00  0.00
ATOM   1308  CD2 LEU   499      43.732  36.331  48.081  1.00  0.00
ATOM   1309  N   PHE   500      47.710  32.793  48.063  1.00  0.00
ATOM   1310  CA  PHE   500      48.219  31.474  48.499  1.00  0.00
ATOM   1311  C   PHE   500      47.136  30.538  48.978  1.00  0.00
ATOM   1312  O   PHE   500      46.271  30.941  49.758  1.00  0.00
ATOM   1313  CB  PHE   500      49.255  31.641  49.612  1.00  0.00
ATOM   1314  CG  PHE   500      49.874  30.349  50.062  1.00  0.00
ATOM   1315  CD1 PHE   500      50.894  29.762  49.334  1.00  0.00
ATOM   1316  CD2 PHE   500      49.439  29.719  51.214  1.00  0.00
ATOM   1317  CE1 PHE   500      51.464  28.572  49.747  1.00  0.00
ATOM   1318  CE2 PHE   500      50.005  28.530  51.630  1.00  0.00
ATOM   1319  CZ  PHE   500      51.020  27.957  50.897  1.00  0.00
ATOM   1320  N   TYR   501      47.229  29.266  48.570  1.00  0.00
ATOM   1321  CA  TYR   501      46.333  28.268  49.037  1.00  0.00
ATOM   1322  C   TYR   501      47.183  27.112  49.552  1.00  0.00
ATOM   1323  O   TYR   501      47.961  26.513  48.784  1.00  0.00
ATOM   1324  CB  TYR   501      45.374  27.791  47.921  1.00  0.00
ATOM   1325  CG  TYR   501      44.691  26.443  48.234  1.00  0.00
ATOM   1326  CD1 TYR   501      44.120  26.208  49.496  1.00  0.00
ATOM   1327  CD2 TYR   501      44.570  25.438  47.252  1.00  0.00
ATOM   1328  CE1 TYR   501      43.506  24.962  49.810  1.00  0.00
ATOM   1329  CE2 TYR   501      43.959  24.206  47.541  1.00  0.00
ATOM   1330  CZ  TYR   501      43.422  23.982  48.837  1.00  0.00
ATOM   1331  OH  TYR   501      42.783  22.809  49.166  1.00  0.00
ATOM   1332  N   VAL   502      47.041  26.800  50.847  1.00  0.00
ATOM   1333  CA  VAL   502      47.749  25.630  51.448  1.00  0.00
ATOM   1334  C   VAL   502      46.733  24.535  51.627  1.00  0.00
ATOM   1335  O   VAL   502      45.753  24.702  52.349  1.00  0.00
ATOM   1336  CB  VAL   502      48.411  25.999  52.788  1.00  0.00
ATOM   1337  CG1 VAL   502      47.359  26.406  53.808  1.00  0.00
ATOM   1338  CG2 VAL   502      49.187  24.814  53.343  1.00  0.00
ATOM   1339  N   ALA   503      46.966  23.416  50.965  1.00  0.00
ATOM   1340  CA  ALA   503      46.112  22.248  51.095  1.00  0.00
ATOM   1341  C   ALA   503      46.773  21.334  52.102  1.00  0.00
ATOM   1342  O   ALA   503      47.956  20.946  51.943  1.00  0.00
ATOM   1343  CB  ALA   503      45.928  21.521  49.765  1.00  0.00
ATOM   1344  N   ILE   504      46.037  21.077  53.185  1.00  0.00
ATOM   1345  CA  ILE   504      46.543  20.273  54.279  1.00  0.00
ATOM   1346  C   ILE   504      45.726  18.976  54.330  1.00  0.00
ATOM   1347  O   ILE   504      44.658  18.925  54.932  1.00  0.00
ATOM   1348  CB  ILE   504      46.404  21.043  55.587  1.00  0.00
ATOM   1349  CG1 ILE   504      47.065  22.431  55.555  1.00  0.00
ATOM   1350  CG2 ILE   504      47.035  20.325  56.792  1.00  0.00
ATOM   1351  CD1 ILE   504      48.567  22.384  55.274  1.00  0.00
ATOM   1352  N   LEU   505      46.234  17.922  53.725  1.00  0.00
ATOM   1353  CA  LEU   505      45.438  16.727  53.561  1.00  0.00
ATOM   1354  C   LEU   505      45.565  15.942  54.861  1.00  0.00
ATOM   1355  O   LEU   505      46.686  15.690  55.324  1.00  0.00
ATOM   1356  CB  LEU   505      45.919  15.883  52.381  1.00  0.00
ATOM   1357  CG  LEU   505      45.879  16.472  50.950  1.00  0.00
ATOM   1358  CD1 LEU   505      47.113  17.359  50.670  1.00  0.00
ATOM   1359  CD2 LEU   505      45.825  15.384  49.901  1.00  0.00
ATOM   1360  N   THR   506      44.420  15.598  55.467  1.00  0.00
ATOM   1361  CA  THR   506      44.429  14.810  56.717  1.00  0.00
ATOM   1362  C   THR   506      43.781  13.449  56.484  1.00  0.00
ATOM   1363  O   THR   506      43.143  13.207  55.448  1.00  0.00
ATOM   1364  CB  THR   506      43.728  15.554  57.890  1.00  0.00
ATOM   1365  OG1 THR   506      42.295  15.556  57.716  1.00  0.00
ATOM   1366  CG2 THR   506      44.217  17.003  57.984  1.00  0.00
ATOM   1367  N   SER   507      43.960  12.537  57.436  1.00  0.00
ATOM   1368  CA  SER   507      43.424  11.178  57.274  1.00  0.00
ATOM   1369  C   SER   507      41.908  11.048  57.512  1.00  0.00
ATOM   1370  O   SER   507      41.410  11.505  58.546  1.00  0.00
ATOM   1371  CB  SER   507      44.138  10.205  58.214  1.00  0.00
ATOM   1372  OG  SER   507      43.931  10.561  59.569  1.00  0.00
ATOM   1373  N   PRO   508      41.148  10.444  56.546  1.00  0.00
ATOM   1374  CA  PRO   508      41.553  10.095  55.198  1.00  0.00
ATOM   1375  C   PRO   508      41.083  11.173  54.213  1.00  0.00
ATOM   1376  O   PRO   508      40.173  11.941  54.523  1.00  0.00
ATOM   1377  CB  PRO   508      40.792   8.793  54.959  1.00  0.00
ATOM   1378  CG  PRO   508      39.459   9.098  55.564  1.00  0.00
ATOM   1379  CD  PRO   508      39.751  10.006  56.774  1.00  0.00
ATOM   1380  N   THR   509      41.715  11.224  53.037  1.00  0.00
ATOM   1381  CA  THR   509      41.304  12.130  51.967  1.00  0.00
ATOM   1382  C   THR   509      41.172  11.327  50.681  1.00  0.00
ATOM   1383  O   THR   509      42.173  11.028  50.029  1.00  0.00
ATOM   1384  CB  THR   509      42.321  13.270  51.813  1.00  0.00
ATOM   1385  OG1 THR   509      42.198  14.124  52.936  1.00  0.00
ATOM   1386  CG2 THR   509      42.061  14.093  50.588  1.00  0.00
ATOM   1387  N   THR   510      39.936  10.946  50.332  1.00  0.00
ATOM   1388  CA  THR   510      39.715  10.068  49.187  1.00  0.00
ATOM   1389  C   THR   510      38.682  10.654  48.220  1.00  0.00
ATOM   1390  O   THR   510      38.097  11.708  48.490  1.00  0.00
ATOM   1391  CB  THR   510      39.230   8.670  49.620  1.00  0.00
ATOM   1392  OG1 THR   510      37.883   8.791  50.062  1.00  0.00
ATOM   1393  CG2 THR   510      40.074   8.175  50.823  1.00  0.00
ATOM   1394  N   GLY   511      38.485   9.966  47.093  1.00  0.00
ATOM   1395  CA  GLY   511      37.394  10.279  46.167  1.00  0.00
ATOM   1396  C   GLY   511      37.396  11.703  45.638  1.00  0.00
ATOM   1397  O   GLY   511      38.460  12.278  45.356  1.00  0.00
ATOM   1398  N   GLY   512      36.194  12.261  45.499  1.00  0.00
ATOM   1399  CA  GLY   512      36.004  13.562  44.872  1.00  0.00
ATOM   1400  C   GLY   512      36.773  14.703  45.539  1.00  0.00
ATOM   1401  O   GLY   512      37.194  15.637  44.861  1.00  0.00
ATOM   1402  N   VAL   513      36.920  14.642  46.867  1.00  0.00
ATOM   1403  CA  VAL   513      37.688  15.680  47.613  1.00  0.00
ATOM   1404  C   VAL   513      39.185  15.573  47.246  1.00  0.00
ATOM   1405  O   VAL   513      39.822  16.561  46.942  1.00  0.00
ATOM   1406  CB  VAL   513      37.475  15.530  49.178  1.00  0.00
ATOM   1407  CG1 VAL   513      38.448  16.415  49.929  1.00  0.00
ATOM   1408  CG2 VAL   513      36.038  15.862  49.550  1.00  0.00
ATOM   1409  N   THR   514      39.720  14.357  47.267  1.00  0.00
ATOM   1410  CA  THR   514      41.070  14.074  46.788  1.00  0.00
ATOM   1411  C   THR   514      41.269  14.535  45.323  1.00  0.00
ATOM   1412  O   THR   514      42.311  15.120  44.977  1.00  0.00
ATOM   1413  CB  THR   514      41.399  12.573  46.884  1.00  0.00
ATOM   1414  OG1 THR   514      40.500  11.829  46.051  1.00  0.00
ATOM   1415  CG2 THR   514      41.258  12.087  48.318  1.00  0.00
ATOM   1416  N   ALA   515      40.240  14.314  44.483  1.00  0.00
ATOM   1417  CA  ALA   515      40.313  14.653  43.059  1.00  0.00
ATOM   1418  C   ALA   515      39.832  16.075  42.788  1.00  0.00
ATOM   1419  O   ALA   515      39.569  16.407  41.632  1.00  0.00
ATOM   1420  CB  ALA   515      39.526  13.662  42.208  1.00  0.00
ATOM   1421  N   SER   516      39.735  16.927  43.820  1.00  0.00
ATOM   1422  CA  SER   516      39.434  18.312  43.566  1.00  0.00
ATOM   1423  C   SER   516      40.362  19.169  44.436  1.00  0.00
ATOM   1424  O   SER   516      41.587  19.072  44.297  1.00  0.00
ATOM   1425  CB  SER   516      37.926  18.628  43.737  1.00  0.00
ATOM   1426  OG  SER   516      37.497  18.326  45.054  1.00  0.00
ATOM   1427  N   PHE   517      39.813  19.972  45.346  1.00  0.00
ATOM   1428  CA  PHE   517      40.629  20.974  46.044  1.00  0.00
ATOM   1429  C   PHE   517      41.832  20.416  46.850  1.00  0.00
ATOM   1430  O   PHE   517      42.834  21.103  47.052  1.00  0.00
ATOM   1431  CB  PHE   517      39.760  21.881  46.907  1.00  0.00
ATOM   1432  CG  PHE   517      38.818  21.159  47.839  1.00  0.00
ATOM   1433  CD1 PHE   517      39.288  20.535  49.007  1.00  0.00
ATOM   1434  CD2 PHE   517      37.449  21.169  47.589  1.00  0.00
ATOM   1435  CE1 PHE   517      38.418  19.935  49.880  1.00  0.00
ATOM   1436  CE2 PHE   517      36.548  20.557  48.473  1.00  0.00
ATOM   1437  CZ  PHE   517      37.028  19.944  49.616  1.00  0.00
ATOM   1438  N   GLY   518      41.755  19.161  47.276  1.00  0.00
ATOM   1439  CA  GLY   518      42.789  18.595  48.121  1.00  0.00
ATOM   1440  C   GLY   518      44.131  18.441  47.392  1.00  0.00
ATOM   1441  O   GLY   518      45.176  18.484  48.021  1.00  0.00
ATOM   1442  N   MET   519      44.100  18.227  46.087  1.00  0.00
ATOM   1443  CA  MET   519      45.324  17.951  45.331  1.00  0.00
ATOM   1444  C   MET   519      45.941  19.151  44.638  1.00  0.00
ATOM   1445  O   MET   519      46.923  18.998  43.916  1.00  0.00
ATOM   1446  CB  MET   519      45.069  16.877  44.272  1.00  0.00
ATOM   1447  CG  MET   519      44.718  15.513  44.843  1.00  0.00
ATOM   1448  SD  MET   519      46.073  14.780  45.777  1.00  0.00
ATOM   1449  CE  MET   519      47.227  14.403  44.460  1.00  0.00
ATOM   1450  N   LEU   520      45.368  20.345  44.803  1.00  0.00
ATOM   1451  CA  LEU   520      45.865  21.484  44.002  1.00  0.00
ATOM   1452  C   LEU   520      46.243  22.674  44.878  1.00  0.00
ATOM   1453  O   LEU   520      45.985  23.835  44.496  1.00  0.00
ATOM   1454  CB  LEU   520      44.827  21.924  42.888  1.00  0.00
ATOM   1455  CG  LEU   520      44.621  20.872  41.796  1.00  0.00
ATOM   1456  CD1 LEU   520      43.454  21.145  40.849  1.00  0.00
ATOM   1457  CD2 LEU   520      45.807  20.680  40.852  1.00  0.00
ATOM   1458  N   GLY   521      46.844  22.416  46.048  1.00  0.00
ATOM   1459  CA  GLY   521      47.404  23.567  46.842  1.00  0.00
ATOM   1460  C   GLY   521      48.603  24.164  46.103  1.00  0.00
ATOM   1461  O   GLY   521      49.269  23.470  45.312  1.00  0.00
ATOM   1462  N   ASP   522      48.889  25.444  46.345  1.00  0.00
ATOM   1463  CA  ASP   522      50.190  26.007  45.951  1.00  0.00
ATOM   1464  C   ASP   522      51.282  25.155  46.609  1.00  0.00
ATOM   1465  O   ASP   522      52.346  24.901  46.038  1.00  0.00
ATOM   1466  CB  ASP   522      50.288  27.441  46.433  1.00  0.00
ATOM   1467  CG  ASP   522      49.420  28.363  45.634  1.00  0.00
ATOM   1468  OD1 ASP   522      49.652  28.519  44.401  1.00  0.00
ATOM   1469  OD2 ASP   522      48.477  28.917  46.207  1.00  0.00
ATOM   1470  N   ILE   523      50.993  24.775  47.845  1.00  0.00
ATOM   1471  CA  ILE   523      51.788  23.860  48.673  1.00  0.00
ATOM   1472  C   ILE   523      50.827  22.818  49.229  1.00  0.00
ATOM   1473  O   ILE   523      49.788  23.182  49.780  1.00  0.00
ATOM   1474  CB  ILE   523      52.487  24.663  49.839  1.00  0.00
ATOM   1475  CG1 ILE   523      53.482  25.683  49.259  1.00  0.00
ATOM   1476  CG2 ILE   523      53.199  23.722  50.833  1.00  0.00
ATOM   1477  CD1 ILE   523      54.121  26.639  50.286  1.00  0.00
ATOM   1478  N   ILE   524      51.152  21.534  49.044  1.00  0.00
ATOM   1479  CA  ILE   524      50.354  20.432  49.593  1.00  0.00
ATOM   1480  C   ILE   524      51.133  19.841  50.781  1.00  0.00
ATOM   1481  O   ILE   524      52.296  19.470  50.635  1.00  0.00
ATOM   1482  CB  ILE   524      50.152  19.280  48.582  1.00  0.00
ATOM   1483  CG1 ILE   524      49.404  19.706  47.308  1.00  0.00
ATOM   1484  CG2 ILE   524      49.342  18.102  49.149  1.00  0.00
ATOM   1485  CD1 ILE   524      49.406  18.640  46.214  1.00  0.00
ATOM   1486  N   ILE   525      50.474  19.771  51.930  1.00  0.00
ATOM   1487  CA  ILE   525      51.070  19.218  53.126  1.00  0.00
ATOM   1488  C   ILE   525      50.172  18.092  53.589  1.00  0.00
ATOM   1489  O   ILE   525      48.947  18.117  53.370  1.00  0.00
ATOM   1490  CB  ILE   525      51.198  20.279  54.228  1.00  0.00
ATOM   1491  CG1 ILE   525      52.037  21.498  53.811  1.00  0.00
ATOM   1492  CG2 ILE   525      51.863  19.753  55.511  1.00  0.00
ATOM   1493  CD1 ILE   525      53.502  21.164  53.534  1.00  0.00
ATOM   1494  N   ALA   526      50.779  17.104  54.225  1.00  0.00
ATOM   1495  CA  ALA   526      49.989  16.054  54.886  1.00  0.00
ATOM   1496  C   ALA   526      50.652  15.610  56.194  1.00  0.00
ATOM   1497  O   ALA   526      51.660  16.187  56.631  1.00  0.00
ATOM   1498  CB  ALA   526      49.811  14.846  53.964  1.00  0.00
ATOM   1499  N   GLU   527      50.070  14.589  56.818  1.00  0.00
ATOM   1500  CA  GLU   527      50.522  14.090  58.129  1.00  0.00
ATOM   1501  C   GLU   527      50.993  12.644  58.026  1.00  0.00
ATOM   1502  O   GLU   527      50.501  11.896  57.188  1.00  0.00
ATOM   1503  CB  GLU   527      49.367  14.211  59.162  1.00  0.00
ATOM   1504  CG  GLU   527      48.865  15.656  59.251  1.00  0.00
ATOM   1505  CD  GLU   527      47.908  15.894  60.401  1.00  0.00
ATOM   1506  OE1 GLU   527      46.833  15.211  60.456  1.00  0.00
ATOM   1507  OE2 GLU   527      48.205  16.803  61.209  1.00  0.00
ATOM   1508  N   PRO   528      51.947  12.233  58.888  1.00  0.00
ATOM   1509  CA  PRO   528      52.458  10.878  58.774  1.00  0.00
ATOM   1510  C   PRO   528      51.369   9.810  58.666  1.00  0.00
ATOM   1511  O   PRO   528      50.428   9.824  59.471  1.00  0.00
ATOM   1512  CB  PRO   528      53.276  10.700  60.078  1.00  0.00
ATOM   1513  CG  PRO   528      53.798  12.136  60.326  1.00  0.00
ATOM   1514  CD  PRO   528      52.600  12.993  59.982  1.00  0.00
ATOM   1515  N   ASN   529      51.518   8.905  57.689  1.00  0.00
ATOM   1516  CA  ASN   529      50.615   7.775  57.512  1.00  0.00
ATOM   1517  C   ASN   529      49.186   8.093  57.034  1.00  0.00
ATOM   1518  O   ASN   529      48.400   7.155  56.843  1.00  0.00
ATOM   1519  CB  ASN   529      50.484   6.985  58.815  1.00  0.00
ATOM   1520  CG  ASN   529      51.785   6.330  59.234  1.00  0.00
ATOM   1521  OD1 ASN   529      52.679   6.124  58.413  1.00  0.00
ATOM   1522  ND2 ASN   529      51.896   6.003  60.515  1.00  0.00
ATOM   1523  N   ALA   530      48.839   9.377  56.824  1.00  0.00
ATOM   1524  CA  ALA   530      47.506   9.720  56.299  1.00  0.00
ATOM   1525  C   ALA   530      47.278   8.976  54.990  1.00  0.00
ATOM   1526  O   ALA   530      48.214   8.835  54.186  1.00  0.00
ATOM   1527  CB  ALA   530      47.380  11.267  56.081  1.00  0.00
ATOM   1528  N   THR   531      46.060   8.483  54.766  1.00  0.00
ATOM   1529  CA  THR   531      45.730   7.814  53.507  1.00  0.00
ATOM   1530  C   THR   531      45.047   8.773  52.544  1.00  0.00
ATOM   1531  O   THR   531      44.022   9.379  52.875  1.00  0.00
ATOM   1532  CB  THR   531      44.820   6.594  53.738  1.00  0.00
ATOM   1533  OG1 THR   531      45.529   5.602  54.492  1.00  0.00
ATOM   1534  CG2 THR   531      44.391   5.989  52.410  1.00  0.00
ATOM   1535  N   ILE   532      45.611   8.871  51.351  1.00  0.00
ATOM   1536  CA  ILE   532      45.167   9.829  50.353  1.00  0.00
ATOM   1537  C   ILE   532      45.051   9.162  48.984  1.00  0.00
ATOM   1538  O   ILE   532      45.981   8.513  48.521  1.00  0.00
ATOM   1539  CB  ILE   532      46.206  10.977  50.200  1.00  0.00
ATOM   1540  CG1 ILE   532      46.376  11.705  51.552  1.00  0.00
ATOM   1541  CG2 ILE   532      45.756  11.914  48.996  1.00  0.00
ATOM   1542  CD1 ILE   532      47.738  12.413  51.750  1.00  0.00
ATOM   1543  N   ALA   533      43.929   9.334  48.307  1.00  0.00
ATOM   1544  CA  ALA   533      43.855   8.776  46.976  1.00  0.00
ATOM   1545  C   ALA   533      42.497   8.918  46.327  1.00  0.00
ATOM   1546  O   ALA   533      41.540   9.308  46.963  1.00  0.00
ATOM   1547  CB  ALA   533      44.243   7.302  47.021  1.00  0.00
ATOM   1548  N   PHE   534      42.431   8.556  45.059  1.00  0.00
ATOM   1549  CA  PHE   534      41.171   8.605  44.331  1.00  0.00
ATOM   1550  C   PHE   534      40.239   7.448  44.694  1.00  0.00
ATOM   1551  O   PHE   534      39.113   7.671  45.064  1.00  0.00
ATOM   1552  CB  PHE   534      41.389   8.614  42.813  1.00  0.00
ATOM   1553  CG  PHE   534      40.098   8.838  42.035  1.00  0.00
ATOM   1554  CD1 PHE   534      39.320   9.956  42.274  1.00  0.00
ATOM   1555  CD2 PHE   534      39.648   7.894  41.127  1.00  0.00
ATOM   1556  CE1 PHE   534      38.114  10.143  41.582  1.00  0.00
ATOM   1557  CE2 PHE   534      38.461   8.089  40.424  1.00  0.00
ATOM   1558  CZ  PHE   534      37.716   9.204  40.643  1.00  0.00
ATOM   1559  N   ALA   535      40.724   6.220  44.569  1.00  0.00
ATOM   1560  CA  ALA   535      39.943   5.013  44.873  1.00  0.00
ATOM   1561  C   ALA   535      40.503   4.295  46.113  1.00  0.00
ATOM   1562  O   ALA   535      41.683   4.423  46.428  1.00  0.00
ATOM   1563  CB  ALA   535      39.957   4.051  43.663  1.00  0.00
ATOM   1564  N   GLY   536      39.647   3.533  46.792  1.00  0.00
ATOM   1565  CA  GLY   536      40.021   2.815  48.001  1.00  0.00
ATOM   1566  C   GLY   536      40.875   1.594  47.718  1.00  0.00
ATOM   1567  O   GLY   536      40.869   1.036  46.618  1.00  0.00
ATOM   1568  N   LYS   537      41.616   1.176  48.740  1.00  0.00
ATOM   1569  CA  LYS   537      42.512   0.031  48.665  1.00  0.00
ATOM   1570  C   LYS   537      41.778  -1.224  48.150  1.00  0.00
ATOM   1571  O   LYS   537      42.246  -1.906  47.245  1.00  0.00
ATOM   1572  CB  LYS   537      43.136  -0.252  50.033  1.00  0.00
ATOM   1573  CG  LYS   537      44.088   0.830  50.516  1.00  0.00
ATOM   1574  CD  LYS   537      44.670   0.486  51.878  1.00  0.00
ATOM   1575  CE  LYS   537      45.621   1.568  52.362  1.00  0.00
ATOM   1576  NZ  LYS   537      46.825   1.678  51.492  1.00  0.00
ATOM   1577  N   ARG   538      40.618  -1.504  48.723  1.00  0.00
ATOM   1578  CA  ARG   538      39.810  -2.683  48.347  1.00  0.00
ATOM   1579  C   ARG   538      39.413  -2.695  46.859  1.00  0.00
ATOM   1580  O   ARG   538      39.626  -3.695  46.160  1.00  0.00
ATOM   1581  CB  ARG   538      38.544  -2.760  49.202  1.00  0.00
ATOM   1582  CG  ARG   538      38.804  -3.043  50.672  1.00  0.00
ATOM   1583  CD  ARG   538      37.522  -3.420  51.398  1.00  0.00
ATOM   1584  NE  ARG   538      36.569  -2.314  51.433  1.00  0.00
ATOM   1585  CZ  ARG   538      36.577  -1.351  52.349  1.00  0.00
ATOM   1586  NH1 ARG   538      37.491  -1.355  53.309  1.00  0.00
ATOM   1587  NH2 ARG   538      35.669  -0.385  52.302  1.00  0.00
ATOM   1588  N   VAL   539      38.851  -1.592  46.375  1.00  0.00
ATOM   1589  CA  VAL   539      38.451  -1.520  44.971  1.00  0.00
ATOM   1590  C   VAL   539      39.655  -1.661  44.024  1.00  0.00
ATOM   1591  O   VAL   539      39.557  -2.334  42.998  1.00  0.00
ATOM   1592  CB  VAL   539      37.590  -0.271  44.620  1.00  0.00
ATOM   1593  CG1 VAL   539      38.383   1.001  44.736  1.00  0.00
ATOM   1594  CG2 VAL   539      37.092  -0.386  43.202  1.00  0.00
ATOM   1595  N   ILE   540      40.780  -1.044  44.379  1.00  0.00
ATOM   1596  CA  ILE   540      41.989  -1.117  43.555  1.00  0.00
ATOM   1597  C   ILE   540      42.521  -2.559  43.548  1.00  0.00
ATOM   1598  O   ILE   540      42.861  -3.066  42.491  1.00  0.00
ATOM   1599  CB  ILE   540      43.106  -0.110  44.013  1.00  0.00
ATOM   1600  CG1 ILE   540      42.684   1.361  43.831  1.00  0.00
ATOM   1601  CG2 ILE   540      44.426  -0.343  43.278  1.00  0.00
ATOM   1602  CD1 ILE   540      43.606   2.342  44.571  1.00  0.00
ATOM   1603  N   GLU   541      42.593  -3.197  44.723  1.00  0.00
ATOM   1604  CA  GLU   541      43.084  -4.588  44.835  1.00  0.00
ATOM   1605  C   GLU   541      42.249  -5.558  44.013  1.00  0.00
ATOM   1606  O   GLU   541      42.795  -6.393  43.316  1.00  0.00
ATOM   1607  CB  GLU   541      43.175  -5.042  46.292  1.00  0.00
ATOM   1608  CG  GLU   541      44.462  -4.572  46.945  1.00  0.00
ATOM   1609  CD  GLU   541      44.661  -5.069  48.398  1.00  0.00
ATOM   1610  OE1 GLU   541      43.672  -5.427  49.065  1.00  0.00
ATOM   1611  OE2 GLU   541      45.820  -5.045  48.868  1.00  0.00
ATOM   1612  N   GLN   542      40.935  -5.402  44.067  1.00  0.00
ATOM   1613  CA  GLN   542      40.020  -6.221  43.298  1.00  0.00
ATOM   1614  C   GLN   542      40.122  -5.963  41.799  1.00  0.00
ATOM   1615  O   GLN   542      40.048  -6.905  41.009  1.00  0.00
ATOM   1616  CB  GLN   542      38.579  -5.989  43.756  1.00  0.00
ATOM   1617  CG  GLN   542      38.289  -6.477  45.166  1.00  0.00
ATOM   1618  CD  GLN   542      36.853  -6.229  45.584  1.00  0.00
ATOM   1619  OE1 GLN   542      36.192  -5.328  45.068  1.00  0.00
ATOM   1620  NE2 GLN   542      36.365  -7.031  46.523  1.00  0.00
ATOM   1621  N   LEU   543      40.319  -4.692  41.412  1.00  0.00
ATOM   1622  CA  LEU   543      40.410  -4.294  40.002  1.00  0.00
ATOM   1623  C   LEU   543      41.669  -4.873  39.335  1.00  0.00
ATOM   1624  O   LEU   543      41.627  -5.400  38.216  1.00  0.00
ATOM   1625  CB  LEU   543      40.402  -2.734  39.851  1.00  0.00
ATOM   1626  CG  LEU   543      40.510  -2.261  38.400  1.00  0.00
ATOM   1627  CD1 LEU   543      39.372  -2.715  37.487  1.00  0.00
ATOM   1628  CD2 LEU   543      40.529  -0.744  38.215  1.00  0.00
ATOM   1629  N   LEU   544      42.789  -4.770  40.029  1.00  0.00
ATOM   1630  CA  LEU   544      44.060  -5.199  39.488  1.00  0.00
ATOM   1631  C   LEU   544      44.420  -6.642  39.867  1.00  0.00
ATOM   1632  O   LEU   544      45.344  -7.201  39.288  1.00  0.00
ATOM   1633  CB  LEU   544      45.211  -4.224  39.895  1.00  0.00
ATOM   1634  CG  LEU   544      45.033  -2.807  39.345  1.00  0.00
ATOM   1635  CD1 LEU   544      46.088  -1.800  39.803  1.00  0.00
ATOM   1636  CD2 LEU   544      45.074  -2.696  37.822  1.00  0.00
ATOM   1637  N   ASN   545      43.703  -7.229  40.833  1.00  0.00
ATOM   1638  CA  ASN   545      43.929  -8.610  41.254  1.00  0.00
ATOM   1639  C   ASN   545      45.354  -8.815  41.803  1.00  0.00
ATOM   1640  O   ASN   545      46.011  -9.797  41.471  1.00  0.00
ATOM   1641  CB  ASN   545      43.679  -9.572  40.092  1.00  0.00
ATOM   1642  CG  ASN   545      42.232  -9.577  39.639  1.00  0.00
ATOM   1643  OD1 ASN   545      41.928  -9.251  38.493  1.00  0.00
ATOM   1644  ND2 ASN   545      41.333  -9.949  40.542  1.00  0.00
ATOM   1645  N   LYS   546      45.830  -7.875  42.624  1.00  0.00
ATOM   1646  CA  LYS   546      47.148  -7.972  43.260  1.00  0.00
ATOM   1647  C   LYS   546      47.153  -7.325  44.639  1.00  0.00
ATOM   1648  O   LYS   546      46.265  -6.540  44.960  1.00  0.00
ATOM   1649  CB  LYS   546      48.218  -7.326  42.378  1.00  0.00
ATOM   1650  CG  LYS   546      48.471  -8.060  41.072  1.00  0.00
ATOM   1651  CD  LYS   546      49.543  -7.366  40.246  1.00  0.00
ATOM   1652  CE  LYS   546      49.795  -8.100  38.939  1.00  0.00
ATOM   1653  NZ  LYS   546      50.844  -7.431  38.121  1.00  0.00
ATOM   1654  N   GLU   547      48.155  -7.651  45.454  1.00  0.00
ATOM   1655  CA  GLU   547      48.233  -7.100  46.803  1.00  0.00
ATOM   1656  C   GLU   547      48.985  -5.766  46.752  1.00  0.00
ATOM   1657  O   GLU   547      50.039  -5.680  46.138  1.00  0.00
ATOM   1658  CB  GLU   547      48.918  -8.089  47.747  1.00  0.00
ATOM   1659  CG  GLU   547      48.122  -9.360  47.999  1.00  0.00
ATOM   1660  CD  GLU   547      48.833 -10.315  48.937  1.00  0.00
ATOM   1661  OE1 GLU   547      50.021 -10.078  49.241  1.00  0.00
ATOM   1662  OE2 GLU   547      48.201 -11.303  49.371  1.00  0.00
ATOM   1663  N   VAL   548      48.444  -4.722  47.366  1.00  0.00
ATOM   1664  CA  VAL   548      49.130  -3.442  47.341  1.00  0.00
ATOM   1665  C   VAL   548      50.090  -3.339  48.530  1.00  0.00
ATOM   1666  O   VAL   548      49.820  -3.914  49.592  1.00  0.00
ATOM   1667  CB  VAL   548      48.123  -2.289  47.331  1.00  0.00
ATOM   1668  CG1 VAL   548      47.187  -2.307  46.121  1.00  0.00
ATOM   1669  CG2 VAL   548      47.199  -2.275  48.551  1.00  0.00
ATOM   1670  N   PRO   549      51.206  -2.589  48.369  1.00  0.00
ATOM   1671  CA  PRO   549      52.178  -2.373  49.452  1.00  0.00
ATOM   1672  C   PRO   549      51.536  -1.807  50.702  1.00  0.00
ATOM   1673  O   PRO   549      50.498  -1.145  50.614  1.00  0.00
ATOM   1674  CB  PRO   549      53.115  -1.307  48.869  1.00  0.00
ATOM   1675  CG  PRO   549      52.990  -1.430  47.409  1.00  0.00
ATOM   1676  CD  PRO   549      51.595  -1.880  47.132  1.00  0.00
ATOM   1677  N   GLU   550      52.161  -2.048  51.855  1.00  0.00
ATOM   1678  CA  GLU   550      51.655  -1.572  53.133  1.00  0.00
ATOM   1679  C   GLU   550      51.627  -0.060  53.199  1.00  0.00
ATOM   1680  O   GLU   550      50.764   0.531  53.869  1.00  0.00
ATOM   1681  CB  GLU   550      52.499  -2.125  54.283  1.00  0.00
ATOM   1682  CG  GLU   550      51.998  -1.735  55.664  1.00  0.00
ATOM   1683  CD  GLU   550      52.410  -0.330  56.058  1.00  0.00
ATOM   1684  OE1 GLU   550      53.429   0.160  55.529  1.00  0.00
ATOM   1685  OE2 GLU   550      51.712   0.282  56.895  1.00  0.00
ATOM   1686  N   GLY   551      52.558   0.579  52.482  1.00  0.00
ATOM   1687  CA  GLY   551      52.614   2.041  52.506  1.00  0.00
ATOM   1688  C   GLY   551      51.793   2.685  51.393  1.00  0.00
ATOM   1689  O   GLY   551      51.782   3.916  51.264  1.00  0.00
ATOM   1690  N   SER   552      51.125   1.865  50.595  1.00  0.00
ATOM   1691  CA  SER   552      50.337   2.375  49.455  1.00  0.00
ATOM   1692  C   SER   552      49.350   3.450  49.869  1.00  0.00
ATOM   1693  O   SER   552      48.555   3.256  50.763  1.00  0.00
ATOM   1694  CB  SER   552      49.587   1.232  48.768  1.00  0.00
ATOM   1695  OG  SER   552      48.665   0.622  49.654  1.00  0.00
ATOM   1696  N   GLN   553      49.413   4.600  49.203  1.00  0.00
ATOM   1697  CA  GLN   553      48.540   5.742  49.512  1.00  0.00
ATOM   1698  C   GLN   553      48.826   6.525  50.805  1.00  0.00
ATOM   1699  O   GLN   553      48.093   7.464  51.125  1.00  0.00
ATOM   1700  CB  GLN   553      47.049   5.384  49.412  1.00  0.00
ATOM   1701  CG  GLN   553      46.600   4.936  47.989  1.00  0.00
ATOM   1702  CD  GLN   553      45.141   4.540  47.941  1.00  0.00
ATOM   1703  OE1 GLN   553      44.668   3.808  48.819  1.00  0.00
ATOM   1704  NE2 GLN   553      44.409   5.008  46.913  1.00  0.00
ATOM   1705  N   SER   554      49.883   6.184  51.542  1.00  0.00
ATOM   1706  CA  SER   554      50.213   6.955  52.749  1.00  0.00
ATOM   1707  C   SER   554      50.818   8.310  52.327  1.00  0.00
ATOM   1708  O   SER   554      51.331   8.423  51.221  1.00  0.00
ATOM   1709  CB  SER   554      51.205   6.210  53.643  1.00  0.00
ATOM   1710  OG  SER   554      52.469   6.121  53.002  1.00  0.00
ATOM   1711  N   ALA   555      50.742   9.321  53.176  1.00  0.00
ATOM   1712  CA  ALA   555      51.373  10.598  52.902  1.00  0.00
ATOM   1713  C   ALA   555      52.829  10.384  52.480  1.00  0.00
ATOM   1714  O   ALA   555      53.320  11.046  51.548  1.00  0.00
ATOM   1715  CB  ALA   555      51.289  11.492  54.115  1.00  0.00
ATOM   1716  N   ASP   556      53.511   9.409  53.101  1.00  0.00
ATOM   1717  CA  ASP   556      54.919   9.152  52.775  1.00  0.00
ATOM   1718  C   ASP   556      55.054   8.663  51.350  1.00  0.00
ATOM   1719  O   ASP   556      55.953   9.088  50.614  1.00  0.00
ATOM   1720  CB  ASP   556      55.517   8.135  53.748  1.00  0.00
ATOM   1721  CG  ASP   556      55.689   8.695  55.146  1.00  0.00
ATOM   1722  OD1 ASP   556      55.524   9.922  55.319  1.00  0.00
ATOM   1723  OD2 ASP   556      55.987   7.909  56.070  1.00  0.00
ATOM   1724  N   LEU   557      54.139   7.782  50.950  1.00  0.00
ATOM   1725  CA  LEU   557      54.046   7.277  49.581  1.00  0.00
ATOM   1726  C   LEU   557      53.792   8.425  48.584  1.00  0.00
ATOM   1727  O   LEU   557      54.459   8.494  47.568  1.00  0.00
ATOM   1728  CB  LEU   557      52.917   6.247  49.531  1.00  0.00
ATOM   1729  CG  LEU   557      52.700   5.647  48.140  1.00  0.00
ATOM   1730  CD1 LEU   557      53.893   4.878  47.575  1.00  0.00
ATOM   1731  CD2 LEU   557      51.552   4.643  48.042  1.00  0.00
ATOM   1732  N   LEU   558      52.814   9.284  48.871  1.00  0.00
ATOM   1733  CA  LEU   558      52.522  10.435  47.984  1.00  0.00
ATOM   1734  C   LEU   558      53.707  11.376  47.886  1.00  0.00
ATOM   1735  O   LEU   558      53.990  11.854  46.801  1.00  0.00
ATOM   1736  CB  LEU   558      51.307  11.222  48.441  1.00  0.00
ATOM   1737  CG  LEU   558      50.028  10.732  47.758  1.00  0.00
ATOM   1738  CD1 LEU   558      49.599   9.426  48.389  1.00  0.00
ATOM   1739  CD2 LEU   558      49.029  11.771  47.992  1.00  0.00
ATOM   1740  N   PHE   559      54.428  11.615  48.976  1.00  0.00
ATOM   1741  CA  PHE   559      55.620  12.446  48.866  1.00  0.00
ATOM   1742  C   PHE   559      56.655  11.843  47.903  1.00  0.00
ATOM   1743  O   PHE   559      57.217  12.556  47.044  1.00  0.00
ATOM   1744  CB  PHE   559      56.240  12.747  50.253  1.00  0.00
ATOM   1745  CG  PHE   559      57.467  13.561  50.028  1.00  0.00
ATOM   1746  CD1 PHE   559      57.408  14.949  49.768  1.00  0.00
ATOM   1747  CD2 PHE   559      58.733  12.949  50.073  1.00  0.00
ATOM   1748  CE1 PHE   559      58.588  15.720  49.558  1.00  0.00
ATOM   1749  CE2 PHE   559      59.931  13.699  49.866  1.00  0.00
ATOM   1750  CZ  PHE   559      59.855  15.091  49.605  1.00  0.00
ATOM   1751  N   ASP   560      56.895  10.528  48.030  1.00  0.00
ATOM   1752  CA  ASP   560      57.813   9.841  47.156  1.00  0.00
ATOM   1753  C   ASP   560      57.411   9.954  45.680  1.00  0.00
ATOM   1754  O   ASP   560      58.270  10.119  44.795  1.00  0.00
ATOM   1755  CB  ASP   560      57.919   8.365  47.543  1.00  0.00
ATOM   1756  CG  ASP   560      58.637   8.158  48.862  1.00  0.00
ATOM   1757  OD1 ASP   560      59.217   9.135  49.383  1.00  0.00
ATOM   1758  OD2 ASP   560      58.618   7.021  49.378  1.00  0.00
ATOM   1759  N   ARG   561      56.108   9.866  45.427  1.00  0.00
ATOM   1760  CA  ARG   561      55.548   9.984  44.080  1.00  0.00
ATOM   1761  C   ARG   561      55.230  11.419  43.620  1.00  0.00
ATOM   1762  O   ARG   561      54.468  11.628  42.660  1.00  0.00
ATOM   1763  CB  ARG   561      54.265   9.159  43.959  1.00  0.00
ATOM   1764  CG  ARG   561      54.481   7.658  44.052  1.00  0.00
ATOM   1765  CD  ARG   561      53.169   6.901  43.924  1.00  0.00
ATOM   1766  NE  ARG   561      53.358   5.458  44.014  1.00  0.00
ATOM   1767  CZ  ARG   561      52.374   4.568  43.931  1.00  0.00
ATOM   1768  NH1 ARG   561      51.124   4.977  43.759  1.00  0.00
ATOM   1769  NH2 ARG   561      52.642   3.272  44.022  1.00  0.00
ATOM   1770  N   GLY   562      55.834  12.408  44.281  1.00  0.00
ATOM   1771  CA  GLY   562      55.792  13.791  43.796  1.00  0.00
ATOM   1772  C   GLY   562      54.545  14.570  44.138  1.00  0.00
ATOM   1773  O   GLY   562      54.455  15.745  43.774  1.00  0.00
ATOM   1774  N   LEU   563      53.589  13.981  44.876  1.00  0.00
ATOM   1775  CA  LEU   563      52.298  14.684  45.115  1.00  0.00
ATOM   1776  C   LEU   563      52.173  15.592  46.376  1.00  0.00
ATOM   1777  O   LEU   563      51.176  16.299  46.536  1.00  0.00
ATOM   1778  CB  LEU   563      51.076  13.735  45.014  1.00  0.00
ATOM   1779  CG  LEU   563      50.893  13.122  43.624  1.00  0.00
ATOM   1780  CD1 LEU   563      49.758  12.105  43.511  1.00  0.00
ATOM   1781  CD2 LEU   563      50.585  14.123  42.512  1.00  0.00
ATOM   1782  N   LEU   564      53.158  15.577  47.267  1.00  0.00
ATOM   1783  CA  LEU   564      53.122  16.436  48.454  1.00  0.00
ATOM   1784  C   LEU   564      54.416  17.236  48.591  1.00  0.00
ATOM   1785  O   LEU   564      55.483  16.694  48.341  1.00  0.00
ATOM   1786  CB  LEU   564      52.933  15.582  49.717  1.00  0.00
ATOM   1787  CG  LEU   564      51.694  14.709  49.868  1.00  0.00
ATOM   1788  CD1 LEU   564      51.815  13.851  51.134  1.00  0.00
ATOM   1789  CD2 LEU   564      50.480  15.620  49.956  1.00  0.00
ATOM   1790  N   ASP   565      54.316  18.530  48.905  1.00  0.00
ATOM   1791  CA  ASP   565      55.519  19.316  49.180  1.00  0.00
ATOM   1792  C   ASP   565      56.208  18.863  50.452  1.00  0.00
ATOM   1793  O   ASP   565      57.435  18.855  50.499  1.00  0.00
ATOM   1794  CB  ASP   565      55.187  20.806  49.282  1.00  0.00
ATOM   1795  CG  ASP   565      54.731  21.392  47.951  1.00  0.00
ATOM   1796  OD1 ASP   565      55.588  21.984  47.243  1.00  0.00
ATOM   1797  OD2 ASP   565      53.511  21.262  47.615  1.00  0.00
ATOM   1798  N   ALA   566      55.450  18.449  51.482  1.00  0.00
ATOM   1799  CA  ALA   566      56.069  18.092  52.747  1.00  0.00
ATOM   1800  C   ALA   566      55.127  17.230  53.597  1.00  0.00
ATOM   1801  O   ALA   566      53.930  17.492  53.608  1.00  0.00
ATOM   1802  CB  ALA   566      56.396  19.394  53.476  1.00  0.00
ATOM   1803  N   VAL   567      55.658  16.203  54.272  1.00  0.00
ATOM   1804  CA  VAL   567      54.892  15.482  55.293  1.00  0.00
ATOM   1805  C   VAL   567      55.256  16.148  56.627  1.00  0.00
ATOM   1806  O   VAL   567      56.434  16.344  56.894  1.00  0.00
ATOM   1807  CB  VAL   567      55.247  13.966  55.369  1.00  0.00
ATOM   1808  CG1 VAL   567      54.508  13.311  56.539  1.00  0.00
ATOM   1809  CG2 VAL   567      54.843  13.245  54.086  1.00  0.00
ATOM   1810  N   VAL   568      54.260  16.528  57.431  1.00  0.00
ATOM   1811  CA  VAL   568      54.516  17.337  58.594  1.00  0.00
ATOM   1812  C   VAL   568      53.972  16.666  59.862  1.00  0.00
ATOM   1813  O   VAL   568      52.757  16.410  59.976  1.00  0.00
ATOM   1814  CB  VAL   568      53.899  18.711  58.460  1.00  0.00
ATOM   1815  CG1 VAL   568      54.251  19.548  59.697  1.00  0.00
ATOM   1816  CG2 VAL   568      54.357  19.386  57.134  1.00  0.00
ATOM   1817  N   PRO   569      54.888  16.338  60.782  1.00  0.00
ATOM   1818  CA  PRO   569      54.499  15.783  62.091  1.00  0.00
ATOM   1819  C   PRO   569      53.726  16.896  62.788  1.00  0.00
ATOM   1820  O   PRO   569      54.056  18.083  62.656  1.00  0.00
ATOM   1821  CB  PRO   569      55.747  15.283  62.882  1.00  0.00
ATOM   1822  CG  PRO   569      56.928  14.909  61.985  1.00  0.00
ATOM   1823  CD  PRO   569      57.082  15.818  60.763  1.00  0.00
ATOM   1824  N   ARG   570      52.657  16.540  63.503  1.00  0.00
ATOM   1825  CA  ARG   570      51.844  17.559  64.162  1.00  0.00
ATOM   1826  C   ARG   570      52.587  18.502  65.103  1.00  0.00
ATOM   1827  O   ARG   570      52.185  19.661  65.289  1.00  0.00
ATOM   1828  CB  ARG   570      50.677  16.939  64.882  1.00  0.00
ATOM   1829  CG  ARG   570      49.480  16.906  64.017  1.00  0.00
ATOM   1830  CD  ARG   570      48.318  16.363  64.770  1.00  0.00
ATOM   1831  NE  ARG   570      47.433  15.684  63.837  1.00  0.00
ATOM   1832  CZ  ARG   570      46.572  14.742  64.167  1.00  0.00
ATOM   1833  NH1 ARG   570      46.467  14.322  65.438  1.00  0.00
ATOM   1834  NH2 ARG   570      45.835  14.218  63.209  1.00  0.00
ATOM   1835  N   HIS   571      53.674  18.010  65.674  1.00  0.00
ATOM   1836  CA  HIS   571      54.542  18.805  66.545  1.00  0.00
ATOM   1837  C   HIS   571      55.109  20.020  65.800  1.00  0.00
ATOM   1838  O   HIS   571      55.430  21.046  66.419  1.00  0.00
ATOM   1839  CB  HIS   571      55.681  17.945  67.095  1.00  0.00
ATOM   1840  CG  HIS   571      55.225  16.843  68.000  1.00  0.00
ATOM   1841  ND1 HIS   571      54.693  17.078  69.249  1.00  0.00
ATOM   1842  CD2 HIS   571      55.221  15.499  67.837  1.00  0.00
ATOM   1843  CE1 HIS   571      54.382  15.924  69.814  1.00  0.00
ATOM   1844  NE2 HIS   571      54.690  14.953  68.980  1.00  0.00
ATOM   1845  N   LEU   572      55.253  19.892  64.471  1.00  0.00
ATOM   1846  CA  LEU   572      55.797  20.985  63.612  1.00  0.00
ATOM   1847  C   LEU   572      54.743  21.771  62.816  1.00  0.00
ATOM   1848  O   LEU   572      55.064  22.741  62.100  1.00  0.00
ATOM   1849  CB  LEU   572      56.818  20.390  62.650  1.00  0.00
ATOM   1850  CG  LEU   572      58.020  19.754  63.352  1.00  0.00
ATOM   1851  CD1 LEU   572      59.015  19.059  62.425  1.00  0.00
ATOM   1852  CD2 LEU   572      58.892  20.726  64.145  1.00  0.00
ATOM   1853  N   LEU   573      53.486  21.379  62.947  1.00  0.00
ATOM   1854  CA  LEU   573      52.427  21.932  62.119  1.00  0.00
ATOM   1855  C   LEU   573      52.317  23.439  62.269  1.00  0.00
ATOM   1856  O   LEU   573      52.304  24.182  61.294  1.00  0.00
ATOM   1857  CB  LEU   573      51.105  21.282  62.502  1.00  0.00
ATOM   1858  CG  LEU   573      49.912  21.806  61.699  1.00  0.00
ATOM   1859  CD1 LEU   573      49.992  21.564  60.193  1.00  0.00
ATOM   1860  CD2 LEU   573      48.561  21.206  62.084  1.00  0.00
ATOM   1861  N   LYS   574      52.208  23.887  63.515  1.00  0.00
ATOM   1862  CA  LYS   574      51.990  25.289  63.793  1.00  0.00
ATOM   1863  C   LYS   574      53.160  26.140  63.293  1.00  0.00
ATOM   1864  O   LYS   574      52.942  27.174  62.699  1.00  0.00
ATOM   1865  CB  LYS   574      51.780  25.512  65.292  1.00  0.00
ATOM   1866  CG  LYS   574      50.497  24.906  65.836  1.00  0.00
ATOM   1867  CD  LYS   574      50.352  25.164  67.327  1.00  0.00
ATOM   1868  CE  LYS   574      51.399  24.400  68.123  1.00  0.00
ATOM   1869  NZ  LYS   574      51.270  24.644  69.587  1.00  0.00
ATOM   1870  N   GLU   575      54.388  25.694  63.539  1.00  0.00
ATOM   1871  CA  GLU   575      55.575  26.430  63.117  1.00  0.00
ATOM   1872  C   GLU   575      55.725  26.427  61.567  1.00  0.00
ATOM   1873  O   GLU   575      56.104  27.428  60.985  1.00  0.00
ATOM   1874  CB  GLU   575      56.829  25.841  63.765  1.00  0.00
ATOM   1875  CG  GLU   575      58.109  26.592  63.436  1.00  0.00
ATOM   1876  CD  GLU   575      58.663  26.230  62.072  1.00  0.00
ATOM   1877  OE1 GLU   575      58.373  25.115  61.591  1.00  0.00
ATOM   1878  OE2 GLU   575      59.386  27.062  61.484  1.00  0.00
ATOM   1879  N   PHE   576      55.485  25.281  60.929  1.00  0.00
ATOM   1880  CA  PHE   576      55.527  25.163  59.452  1.00  0.00
ATOM   1881  C   PHE   576      54.533  26.119  58.809  1.00  0.00
ATOM   1882  O   PHE   576      54.843  26.812  57.853  1.00  0.00
ATOM   1883  CB  PHE   576      55.215  23.716  59.015  1.00  0.00
ATOM   1884  CG  PHE   576      55.234  23.684  57.525  1.00  0.00
ATOM   1885  CD1 PHE   576      56.441  23.631  56.793  1.00  0.00
ATOM   1886  CD2 PHE   576      54.024  23.705  56.808  1.00  0.00
ATOM   1887  CE1 PHE   576      56.449  23.596  55.368  1.00  0.00
ATOM   1888  CE2 PHE   576      54.004  23.672  55.381  1.00  0.00
ATOM   1889  CZ  PHE   576      55.224  23.619  54.659  1.00  0.00
ATOM   1890  N   LEU   577      53.313  26.160  59.315  1.00  0.00
ATOM   1891  CA  LEU   577      52.290  27.069  58.793  1.00  0.00
ATOM   1892  C   LEU   577      52.674  28.518  59.001  1.00  0.00
ATOM   1893  O   LEU   577      52.493  29.352  58.118  1.00  0.00
ATOM   1894  CB  LEU   577      50.900  26.746  59.404  1.00  0.00
ATOM   1895  CG  LEU   577      50.209  25.426  58.964  1.00  0.00
ATOM   1896  CD1 LEU   577      48.892  25.220  59.753  1.00  0.00
ATOM   1897  CD2 LEU   577      49.960  25.389  57.394  1.00  0.00
ATOM   1898  N   THR   578      53.231  28.821  60.172  1.00  0.00
ATOM   1899  CA  THR   578      53.632  30.196  60.497  1.00  0.00
ATOM   1900  C   THR   578      54.718  30.642  59.506  1.00  0.00
ATOM   1901  O   THR   578      54.635  31.728  58.951  1.00  0.00
ATOM   1902  CB  THR   578      54.161  30.291  61.941  1.00  0.00
ATOM   1903  OG1 THR   578      53.141  29.926  62.859  1.00  0.00
ATOM   1904  CG2 THR   578      54.609  31.735  62.225  1.00  0.00
ATOM   1905  N   GLU   579      55.691  29.765  59.261  1.00  0.00
ATOM   1906  CA  GLU   579      56.803  30.046  58.355  1.00  0.00
ATOM   1907  C   GLU   579      56.307  30.253  56.926  1.00  0.00
ATOM   1908  O   GLU   579      56.738  31.205  56.257  1.00  0.00
ATOM   1909  CB  GLU   579      57.830  28.913  58.399  1.00  0.00
ATOM   1910  CG  GLU   579      59.058  29.155  57.538  1.00  0.00
ATOM   1911  CD  GLU   579      58.812  28.853  56.073  1.00  0.00
ATOM   1912  OE1 GLU   579      57.910  28.042  55.777  1.00  0.00
ATOM   1913  OE2 GLU   579      59.520  29.429  55.219  1.00  0.00
ATOM   1914  N   LEU   580      55.417  29.365  56.455  1.00  0.00
ATOM   1915  CA  LEU   580      54.879  29.489  55.077  1.00  0.00
ATOM   1916  C   LEU   580      54.115  30.814  54.959  1.00  0.00
ATOM   1917  O   LEU   580      54.275  31.548  53.978  1.00  0.00
ATOM   1918  CB  LEU   580      53.983  28.283  54.675  1.00  0.00
ATOM   1919  CG  LEU   580      54.762  26.979  54.492  1.00  0.00
ATOM   1920  CD1 LEU   580      53.899  25.737  54.272  1.00  0.00
ATOM   1921  CD2 LEU   580      55.720  26.960  53.303  1.00  0.00
ATOM   1922  N   PHE   581      53.301  31.133  55.957  1.00  0.00
ATOM   1923  CA  PHE   581      52.520  32.370  55.935  1.00  0.00
ATOM   1924  C   PHE   581      53.423  33.590  55.886  1.00  0.00
ATOM   1925  O   PHE   581      53.139  34.565  55.172  1.00  0.00
ATOM   1926  CB  PHE   581      51.566  32.431  57.129  1.00  0.00
ATOM   1927  CG  PHE   581      50.402  31.555  56.818  1.00  0.00
ATOM   1928  CD1 PHE   581      50.277  30.255  57.357  1.00  0.00
ATOM   1929  CD2 PHE   581      49.385  32.017  55.963  1.00  0.00
ATOM   1930  CE1 PHE   581      49.159  29.425  57.057  1.00  0.00
ATOM   1931  CE2 PHE   581      48.253  31.207  55.646  1.00  0.00
ATOM   1932  CZ  PHE   581      48.142  29.903  56.195  1.00  0.00
ATOM   1933  N   GLN   582      54.506  33.540  56.659  1.00  0.00
ATOM   1934  CA  GLN   582      55.475  34.645  56.718  1.00  0.00
ATOM   1935  C   GLN   582      56.154  34.813  55.361  1.00  0.00
ATOM   1936  O   GLN   582      56.262  35.916  54.865  1.00  0.00
ATOM   1937  CB  GLN   582      56.510  34.393  57.816  1.00  0.00
ATOM   1938  CG  GLN   582      55.940  34.430  59.226  1.00  0.00
ATOM   1939  CD  GLN   582      56.994  34.175  60.285  1.00  0.00
ATOM   1940  OE1 GLN   582      57.971  34.916  60.394  1.00  0.00
ATOM   1941  NE2 GLN   582      56.796  33.123  61.072  1.00  0.00
ATOM   1942  N   PHE   583      56.611  33.698  54.767  1.00  0.00
ATOM   1943  CA  PHE   583      57.217  33.747  53.419  1.00  0.00
ATOM   1944  C   PHE   583      56.306  34.402  52.374  1.00  0.00
ATOM   1945  O   PHE   583      56.775  35.157  51.487  1.00  0.00
ATOM   1946  CB  PHE   583      57.695  32.335  52.963  1.00  0.00
ATOM   1947  CG  PHE   583      58.254  32.473  51.589  1.00  0.00
ATOM   1948  CD1 PHE   583      59.570  32.935  51.359  1.00  0.00
ATOM   1949  CD2 PHE   583      57.465  32.138  50.474  1.00  0.00
ATOM   1950  CE1 PHE   583      60.097  33.061  50.041  1.00  0.00
ATOM   1951  CE2 PHE   583      57.969  32.255  49.143  1.00  0.00
ATOM   1952  CZ  PHE   583      59.292  32.720  48.927  1.00  0.00
ATOM   1953  N   HIS   584      55.007  34.141  52.493  1.00  0.00
ATOM   1954  CA  HIS   584      54.020  34.618  51.526  1.00  0.00
ATOM   1955  C   HIS   584      53.282  35.893  51.889  1.00  0.00
ATOM   1956  O   HIS   584      52.371  36.284  51.176  1.00  0.00
ATOM   1957  CB  HIS   584      52.965  33.543  51.263  1.00  0.00
ATOM   1958  CG  HIS   584      51.954  33.928  50.227  1.00  0.00
ATOM   1959  ND1 HIS   584      52.294  34.196  48.919  1.00  0.00
ATOM   1960  CD2 HIS   584      50.613  34.090  50.306  1.00  0.00
ATOM   1961  CE1 HIS   584      51.205  34.507  48.239  1.00  0.00
ATOM   1962  NE2 HIS   584      50.172  34.449  49.057  1.00  0.00
SPDBVT        1.0000000000         0.0000000000         0.0000000000 
SPDBVT        0.0000000000         1.0000000000         0.0000000000 
SPDBVT        0.0000000000         0.0000000000         1.0000000000 
SPDBVT        0.0000000000         0.0000000000         0.0000000000 
SPDBVT        0.0000000000         0.0000000000         0.0000000000 
SPDBVV default;
SPDBVV     10.952739847499    2342.239391502114      20.000000000000
SPDBVV        0.7081596971        -0.1158847069         0.6964772632 
SPDBVV       -0.4437901499        -0.8402773654         0.3114229471 
SPDBVV        0.5491449228        -0.5296269289        -0.6464790560 
SPDBVV       34.5854988098        15.3245000839        60.6629981995 
SPDBVV        0.0000000000         0.0000000000         0.0000000000 
SPDBVf  3  3  3  3  3  3  3  3  3  3  3  3  3  3  3  3  3  3  3  3
SPDBVf  3  3  3  3  3  3  3  3  3  3  3  3  3  3  3  3  3  3  3  3
SPDBVf  3  3  3  3  3  3  3  3  3  3  3  3  3  3  3  3  3  3  3  3
SPDBVf  3  3  3  3  3  3  3  3  3  3  3  3  3  3  3  3  3  3  3  3
SPDBVf  3  3  3  3  3  3  3  3  3  3  3  3  3  3  3  3  3  3  3  3
SPDBVf  3  3  3  3  3  3  3  3  3  3  3  3  3  3  3  3  3  3  3  3
SPDBVf  3  3  3  3  3  3  3  3  3  3  3  3  3  3  3  3  3  3  3  3
SPDBVf  3  3  3  3  3  3  3  3  3  3  3  3  3  3  3  3  3  3  3  3
SPDBVf  3  3  3  3  3  3  3  3  3  3  3  3  3  3  3  3  3  3  3  3
SPDBVf  3  3  3  3  3  3  3  3  3  3  3  3  3  3  3  3  3  3  3  3
SPDBVf  3  3  3  3  3  3  3  3  3  3  3  3  3  3  3  3  3  3  3  3
SPDBVf  3  3  3  3  3  3  3  3  3  3  3  3  3  3  3  3  3  3  3  3
SPDBVf  3  3  3  3  3  3  3  3  3  3  3  3  3
SPDBVc 0.50 0.50 0.50 0.50 0.50 0.50 0.50 0.50 0.50 0.50 0.50 0.50 
SPDBVc 0.50 0.50 0.50 0.50 0.50 0.50 0.50 0.50 0.50 0.50 0.50 0.50 
SPDBVc 0.50 0.50 0.50 0.50 0.50 0.50 0.50 0.50 0.50 0.50 0.50 0.50 
SPDBVc 0.50 0.50 0.50 0.50 0.50 0.50 0.50 0.50 0.50 0.50 0.50 0.50 
SPDBVc 0.50 0.50 0.50 0.50 0.50 0.50 0.50 0.50 0.50 0.50 0.50 0.50 
SPDBVc 0.50 0.50 0.50 0.50 0.50 0.50 0.50 0.50 0.50 0.50 0.50 0.50 
SPDBVc 0.50 0.50 0.50 0.50 0.50 0.50 0.50 0.50 0.50 0.50 0.50 0.50 
SPDBVc 0.50 0.50 0.50 0.50 0.50 0.50 0.50 0.50 0.50 0.50 0.50 0.50 
SPDBVc 0.50 0.50 0.50 0.50 0.50 0.50 0.50 0.50 0.50 0.50 0.50 0.50 
SPDBVc 0.50 0.50 0.50 0.50 0.50 0.50 0.50 0.50 0.50 0.50 0.50 0.50 
SPDBVc 0.50 0.50 0.50 0.50 0.50 0.50 0.50 0.50 0.50 0.50 0.50 0.50 
SPDBVc 0.50 0.50 0.50 0.50 0.50 0.50 0.50 0.50 0.50 0.50 0.50 0.50 
SPDBVc 0.50 0.50 0.50 0.50 0.50 0.50 0.50 0.50 0.50 0.50 0.50 0.50 
SPDBVc 0.50 0.50 0.50 0.50 0.50 0.50 0.50 0.50 0.50 0.50 0.50 0.50 
SPDBVc 0.50 0.50 0.50 0.50 0.50 0.50 0.50 0.50 0.50 0.50 0.50 0.50 
SPDBVc 0.50 0.50 0.50 0.50 0.50 0.50 0.50 0.50 0.50 0.50 0.50 0.50 
SPDBVc 0.50 0.50 0.50 0.50 0.50 0.50 0.50 0.50 0.50 0.50 0.50 0.50 
SPDBVc 0.50 0.50 0.50 0.50 0.50 0.50 0.50 0.50 0.50 0.50 0.50 0.50 
SPDBVc 0.50 0.50 0.50 0.50 0.50 0.50 0.50 0.50 0.50 0.50 0.50 0.50 
SPDBVc 0.50 0.50 0.50 0.50 0.50 0.50 0.50 0.50 0.50 0.50 0.50 0.50 
SPDBVc 0.50 0.50 0.50 0.50 0.50 0.50 0.50 0.50 0.50 0.50 0.50 0.50 
SPDBVc 0.50 0.50 0.50 0.50 0.50 0.50 0.50 0.50 0.50 0.50 0.50 0.50 
SPDBVc 0.50 0.50 0.50 0.50 0.50 0.50 0.50 0.50 0.50 0.50 0.50 0.50 
SPDBVc 0.50 0.50 0.50 0.50 0.50 0.50 0.50 0.50 0.50 0.50 0.50 0.50 
SPDBVc 0.50 0.50 0.50 0.50 0.50 0.50 0.50 0.50 0.50 0.50 0.50 0.50 
SPDBVc 0.50 0.50 0.50 0.50 0.50 0.50 0.50 0.50 0.50 0.50 0.50 0.50 
SPDBVc 0.50 0.50 0.50 0.50 0.50 0.50 0.50 0.50 0.50 0.50 0.50 0.50 
SPDBVc 0.50 0.50 0.50 0.50 0.50 0.50 0.50 0.50 0.50 0.50 0.50 0.50 
SPDBVc 0.50 0.50 0.50 0.50 0.50 0.50 0.50 0.50 0.50 0.50 0.50 0.50 
SPDBVc 0.50 0.50 0.50 0.50 0.50 0.50 0.50 0.50 0.50 0.50 0.50 0.50 
SPDBVc 0.50 0.50 0.50 0.50 0.50 0.50 0.50 0.50 0.50 0.50 0.50 0.50 
SPDBVc 0.50 0.50 0.50 0.50 0.50 0.50 0.50 0.50 0.50 0.50 0.50 0.50 
SPDBVc 0.50 0.50 0.50 0.50 0.50 0.50 0.50 0.50 0.50 0.50 0.50 0.50 
SPDBVc 0.50 0.50 0.50 0.50 0.50 0.50 0.50 0.50 0.50 0.50 0.50 0.50 
SPDBVc 0.50 0.50 0.50 0.50 0.50 0.50 0.50 0.50 0.50 0.50 0.50 0.50 
SPDBVc 0.50 0.50 0.50 0.50 0.50 0.50 0.50 0.50 0.50 0.50 0.50 0.50 
SPDBVc 0.50 0.50 0.50 0.50 0.50 0.50 0.50 0.50 0.50 0.50 0.50 0.50 
SPDBVc 0.50 0.50 0.50 0.50 0.50 0.50 0.50 0.50 0.50 0.50 0.50 0.50 
SPDBVc 0.50 0.50 0.50 0.50 0.50 0.50 0.50 0.50 0.50 0.50 0.50 0.50 
SPDBVc 0.50 0.50 0.50 0.50 0.50 0.50 0.50 0.50 0.50 0.50 0.50 0.50 
SPDBVc 0.50 0.50 0.50 0.50 0.50 0.50 0.50 0.50 0.50 0.50 0.50 0.50 
SPDBVc 0.50 0.50 0.50 0.50 0.50 0.50 0.50 0.50 0.50 0.50 0.50 0.50 
SPDBVc 0.50 0.50 0.50 0.50 0.50 0.50 0.50 0.50 0.50 0.50 0.50 0.50 
SPDBVc 0.50 0.50 0.50 0.50 0.50 0.50 0.50 0.50 0.50 0.50 0.50 0.50 
SPDBVc 0.50 0.50 0.50 0.50 0.50 0.50 0.50 0.50 0.50 0.50 0.50 0.50 
SPDBVc 0.50 0.50 0.50 0.50 0.50 0.50 0.50 0.50 0.50 0.50 0.50 0.50 
SPDBVc 0.50 0.50 0.50 0.50 0.50 0.50 0.50 0.50 0.50 0.50 0.50 0.50 
SPDBVc 0.50 0.50 0.50 0.50 0.50 0.50 0.50 0.50 0.50 0.50 0.50 0.50 
SPDBVc 0.50 0.50 0.50 0.50 0.50 0.50 0.50 0.50 0.50 0.50 0.50 0.50 
SPDBVc 0.50 0.50 0.50 0.50 0.50 0.50 0.50 0.50 0.50 0.50 0.50 0.50 
SPDBVc 0.50 0.50 0.50 0.50 0.50 0.50 0.50 0.50 0.50 0.50 0.50 0.50 
SPDBVc 0.50 0.50 0.50 0.50 0.50 0.50 0.50 0.50 0.50 0.50 0.50 0.50 
SPDBVc 0.50 0.50 0.50 0.50 0.50 0.50 0.50 0.50 0.50 0.50 0.50 0.50 
SPDBVc 0.50 0.50 0.50 0.50 0.50 0.50 0.50 0.50 0.50 0.50 0.50 0.50 
SPDBVc 0.50 0.50 0.50 0.50 0.50 0.50 0.50 0.50 0.50 0.50 0.50 0.50 
SPDBVc 0.50 0.50 0.50 0.50 0.50 0.50 0.50 0.50 0.50 0.50 0.50 0.50 
SPDBVc 0.50 0.50 0.50 0.50 0.50 0.50 0.50 0.50 0.50 0.50 0.50 0.50 
SPDBVc 0.50 0.50 0.50 0.50 0.50 0.50 0.50 0.50 0.50 0.50 0.50 0.50 
SPDBVc 0.50 0.50 0.50 0.50 0.50 0.50 0.50 0.50 0.50 0.50 0.50 0.50 
SPDBVc 0.50 0.50 0.50 0.50 0.50 0.50 0.50 0.50 0.50 0.50 0.50 0.50 
SPDBVc 0.50 0.50 0.50 0.50 0.50 0.50 0.50 0.50 0.50 0.50 0.50 0.50 
SPDBVc 0.50 0.50 0.50 0.50 0.50 0.50 0.50 0.50 0.50 0.50 0.50 0.50 
SPDBVc 0.50 0.50 0.50 0.50 0.50 0.50 0.50 0.50 0.50 0.50 0.50 0.50 
SPDBVc 0.50 0.50 0.50 
SPDBVC 0.50 0.50 0.50 0.50 0.50 0.50 0.50 0.50 0.50 0.50 0.50 0.50 
SPDBVC 0.50 0.50 0.50 0.50 0.50 0.50 0.50 0.50 0.50 0.50 0.50 0.50 
SPDBVC 0.50 0.50 0.50 0.50 0.50 0.50 0.50 0.50 0.50 0.50 0.50 0.50 
SPDBVC 0.50 0.50 0.50 0.50 0.50 0.50 0.50 0.50 0.50 0.50 0.50 0.50 
SPDBVC 0.50 0.50 0.50 0.50 0.50 0.50 0.50 0.50 0.50 0.50 0.50 0.50 
SPDBVC 0.50 0.50 0.50 0.50 0.50 0.50 0.50 0.50 0.50 0.50 0.50 0.50 
SPDBVC 0.50 0.50 0.50 0.50 0.50 0.50 0.50 0.50 0.50 0.50 0.50 0.50 
SPDBVC 0.50 0.50 0.50 0.50 0.50 0.50 0.50 0.50 0.50 0.50 0.50 0.50 
SPDBVC 0.50 0.50 0.50 0.50 0.50 0.50 0.50 0.50 0.50 0.50 0.50 0.50 
SPDBVC 0.50 0.50 0.50 0.50 0.50 0.50 0.50 0.50 0.50 0.50 0.50 0.50 
SPDBVC 0.50 0.50 0.50 0.50 0.50 0.50 0.50 0.50 0.50 0.50 0.50 0.50 
SPDBVC 0.50 0.50 0.50 0.50 0.50 0.50 0.50 0.50 0.50 0.50 0.50 0.50 
SPDBVC 0.50 0.50 0.50 0.50 0.50 0.50 0.50 0.50 0.50 0.50 0.50 0.50 
SPDBVC 0.50 0.50 0.50 0.50 0.50 0.50 0.50 0.50 0.50 0.50 0.50 0.50 
SPDBVC 0.50 0.50 0.50 0.50 0.50 0.50 0.50 0.50 0.50 0.50 0.50 0.50 
SPDBVC 0.50 0.50 0.50 0.50 0.50 0.50 0.50 0.50 0.50 0.50 0.50 0.50 
SPDBVC 0.50 0.50 0.50 0.50 0.50 0.50 0.50 0.50 0.50 0.50 0.50 0.50 
SPDBVC 0.50 0.50 0.50 0.50 0.50 0.50 0.50 0.50 0.50 0.50 0.50 0.50 
SPDBVC 0.50 0.50 0.50 0.50 0.50 0.50 0.50 0.50 0.50 0.50 0.50 0.50 
SPDBVC 0.50 0.50 0.50 0.50 0.50 0.50 0.50 0.50 0.50 0.50 0.50 0.50 
SPDBVC 0.50 0.50 0.50 0.50 0.50 0.50 0.50 0.50 0.50 0.50 0.50 0.50 
SPDBVC 0.50 0.50 0.50 0.50 0.50 0.50 0.50 0.50 0.50 0.50 0.50 0.50 
SPDBVC 0.50 0.50 0.50 0.50 0.50 0.50 0.50 0.50 0.50 0.50 0.50 0.50 
SPDBVC 0.50 0.50 0.50 0.50 0.50 0.50 0.50 0.50 0.50 0.50 0.50 0.50 
SPDBVC 0.50 0.50 0.50 0.50 0.50 0.50 0.50 0.50 0.50 0.50 0.50 0.50 
SPDBVC 0.50 0.50 0.50 0.50 0.50 0.50 0.50 0.50 0.50 0.50 0.50 0.50 
SPDBVC 0.50 0.50 0.50 0.50 0.50 0.50 0.50 0.50 0.50 0.50 0.50 0.50 
SPDBVC 0.50 0.50 0.50 0.50 0.50 0.50 0.50 0.50 0.50 0.50 0.50 0.50 
SPDBVC 0.50 0.50 0.50 0.50 0.50 0.50 0.50 0.50 0.50 0.50 0.50 0.50 
SPDBVC 0.50 0.50 0.50 0.50 0.50 0.50 0.50 0.50 0.50 0.50 0.50 0.50 
SPDBVC 0.50 0.50 0.50 0.50 0.50 0.50 0.50 0.50 0.50 0.50 0.50 0.50 
SPDBVC 0.50 0.50 0.50 0.50 0.50 0.50 0.50 0.50 0.50 0.50 0.50 0.50 
SPDBVC 0.50 0.50 0.50 0.50 0.50 0.50 0.50 0.50 0.50 0.50 0.50 0.50 
SPDBVC 0.50 0.50 0.50 0.50 0.50 0.50 0.50 0.50 0.50 0.50 0.50 0.50 
SPDBVC 0.50 0.50 0.50 0.50 0.50 0.50 0.50 0.50 0.50 0.50 0.50 0.50 
SPDBVC 0.50 0.50 0.50 0.50 0.50 0.50 0.50 0.50 0.50 0.50 0.50 0.50 
SPDBVC 0.50 0.50 0.50 0.50 0.50 0.50 0.50 0.50 0.50 0.50 0.50 0.50 
SPDBVC 0.50 0.50 0.50 0.50 0.50 0.50 0.50 0.50 0.50 0.50 0.50 0.50 
SPDBVC 0.50 0.50 0.50 0.50 0.50 0.50 0.50 0.50 0.50 0.50 0.50 0.50 
SPDBVC 0.50 0.50 0.50 0.50 0.50 0.50 0.50 0.50 0.50 0.50 0.50 0.50 
SPDBVC 0.50 0.50 0.50 0.50 0.50 0.50 0.50 0.50 0.50 0.50 0.50 0.50 
SPDBVC 0.50 0.50 0.50 0.50 0.50 0.50 0.50 0.50 0.50 0.50 0.50 0.50 
SPDBVC 0.50 0.50 0.50 0.50 0.50 0.50 0.50 0.50 0.50 0.50 0.50 0.50 
SPDBVC 0.50 0.50 0.50 0.50 0.50 0.50 0.50 0.50 0.50 0.50 0.50 0.50 
SPDBVC 0.50 0.50 0.50 0.50 0.50 0.50 0.50 0.50 0.50 0.50 0.50 0.50 
SPDBVC 0.50 0.50 0.50 0.50 0.50 0.50 0.50 0.50 0.50 0.50 0.50 0.50 
SPDBVC 0.50 0.50 0.50 0.50 0.50 0.50 0.50 0.50 0.50 0.50 0.50 0.50 
SPDBVC 0.50 0.50 0.50 0.50 0.50 0.50 0.50 0.50 0.50 0.50 0.50 0.50 
SPDBVC 0.50 0.50 0.50 0.50 0.50 0.50 0.50 0.50 0.50 0.50 0.50 0.50 
SPDBVC 0.50 0.50 0.50 0.50 0.50 0.50 0.50 0.50 0.50 0.50 0.50 0.50 
SPDBVC 0.50 0.50 0.50 0.50 0.50 0.50 0.50 0.50 0.50 0.50 0.50 0.50 
SPDBVC 0.50 0.50 0.50 0.50 0.50 0.50 0.50 0.50 0.50 0.50 0.50 0.50 
SPDBVC 0.50 0.50 0.50 0.50 0.50 0.50 0.50 0.50 0.50 0.50 0.50 0.50 
SPDBVC 0.50 0.50 0.50 0.50 0.50 0.50 0.50 0.50 0.50 0.50 0.50 0.50 
SPDBVC 0.50 0.50 0.50 0.50 0.50 0.50 0.50 0.50 0.50 0.50 0.50 0.50 
SPDBVC 0.50 0.50 0.50 0.50 0.50 0.50 0.50 0.50 0.50 0.50 0.50 0.50 
SPDBVC 0.50 0.50 0.50 0.50 0.50 0.50 0.50 0.50 0.50 0.50 0.50 0.50 
SPDBVC 0.50 0.50 0.50 0.50 0.50 0.50 0.50 0.50 0.50 0.50 0.50 0.50 
SPDBVC 0.50 0.50 0.50 0.50 0.50 0.50 0.50 0.50 0.50 0.50 0.50 0.50 
SPDBVC 0.50 0.50 0.50 0.50 0.50 0.50 0.50 0.50 0.50 0.50 0.50 0.50 
SPDBVC 0.50 0.50 0.50 0.50 0.50 0.50 0.50 0.50 0.50 0.50 0.50 0.50 
SPDBVC 0.50 0.50 0.50 0.50 0.50 0.50 0.50 0.50 0.50 0.50 0.50 0.50 
SPDBVC 0.50 0.50 0.50 0.50 0.50 0.50 0.50 0.50 0.50 0.50 0.50 0.50 
SPDBVC 0.50 0.50 0.50 
SPDBVl 1.00 1.00 1.00 1.00 1.00 1.00 1.00 1.00 1.00 1.00 1.00 1.00 
SPDBVl 1.00 1.00 1.00 1.00 1.00 1.00 1.00 1.00 1.00 1.00 1.00 1.00 
SPDBVl 1.00 1.00 1.00 1.00 1.00 1.00 1.00 1.00 1.00 1.00 1.00 1.00 
SPDBVl 1.00 1.00 1.00 1.00 1.00 1.00 1.00 1.00 1.00 1.00 1.00 1.00 
SPDBVl 1.00 1.00 1.00 1.00 1.00 1.00 1.00 1.00 1.00 1.00 1.00 1.00 
SPDBVl 1.00 1.00 1.00 1.00 1.00 1.00 1.00 1.00 1.00 1.00 1.00 1.00 
SPDBVl 1.00 1.00 1.00 1.00 1.00 1.00 1.00 1.00 1.00 1.00 1.00 1.00 
SPDBVl 1.00 1.00 1.00 1.00 1.00 1.00 1.00 1.00 1.00 1.00 1.00 1.00 
SPDBVl 1.00 1.00 1.00 1.00 1.00 1.00 1.00 1.00 1.00 1.00 1.00 1.00 
SPDBVl 1.00 1.00 1.00 1.00 1.00 1.00 1.00 1.00 1.00 1.00 1.00 1.00 
SPDBVl 1.00 1.00 1.00 1.00 1.00 1.00 1.00 1.00 1.00 1.00 1.00 1.00 
SPDBVl 1.00 1.00 1.00 1.00 1.00 1.00 1.00 1.00 1.00 1.00 1.00 1.00 
SPDBVl 1.00 1.00 1.00 1.00 1.00 1.00 1.00 1.00 1.00 1.00 1.00 1.00 
SPDBVl 1.00 1.00 1.00 1.00 1.00 1.00 1.00 1.00 1.00 1.00 1.00 1.00 
SPDBVl 1.00 1.00 1.00 1.00 1.00 1.00 1.00 1.00 1.00 1.00 1.00 1.00 
SPDBVl 1.00 1.00 1.00 1.00 1.00 1.00 1.00 1.00 1.00 1.00 1.00 1.00 
SPDBVl 1.00 1.00 1.00 1.00 1.00 1.00 1.00 1.00 1.00 1.00 1.00 1.00 
SPDBVl 1.00 1.00 1.00 1.00 1.00 1.00 1.00 1.00 1.00 1.00 1.00 1.00 
SPDBVl 1.00 1.00 1.00 1.00 1.00 1.00 1.00 1.00 1.00 1.00 1.00 1.00 
SPDBVl 1.00 1.00 1.00 1.00 1.00 1.00 1.00 1.00 1.00 1.00 1.00 1.00 
SPDBVl 1.00 1.00 1.00 1.00 1.00 1.00 1.00 1.00 1.00 1.00 1.00 1.00 
SPDBVl 1.00 1.00 1.00 1.00 1.00 1.00 1.00 1.00 1.00 1.00 1.00 1.00 
SPDBVl 1.00 1.00 1.00 1.00 1.00 1.00 1.00 1.00 1.00 1.00 1.00 1.00 
SPDBVl 1.00 1.00 1.00 1.00 1.00 1.00 1.00 1.00 1.00 1.00 1.00 1.00 
SPDBVl 1.00 1.00 1.00 1.00 1.00 1.00 1.00 1.00 1.00 1.00 1.00 1.00 
SPDBVl 1.00 1.00 1.00 1.00 1.00 1.00 1.00 1.00 1.00 1.00 1.00 1.00 
SPDBVl 1.00 1.00 1.00 1.00 1.00 1.00 1.00 1.00 1.00 1.00 1.00 1.00 
SPDBVl 1.00 1.00 1.00 1.00 1.00 1.00 1.00 1.00 1.00 1.00 1.00 1.00 
SPDBVl 1.00 1.00 1.00 1.00 1.00 1.00 1.00 1.00 1.00 1.00 1.00 1.00 
SPDBVl 1.00 1.00 1.00 1.00 1.00 1.00 1.00 1.00 1.00 1.00 1.00 1.00 
SPDBVl 1.00 1.00 1.00 1.00 1.00 1.00 1.00 1.00 1.00 1.00 1.00 1.00 
SPDBVl 1.00 1.00 1.00 1.00 1.00 1.00 1.00 1.00 1.00 1.00 1.00 1.00 
SPDBVl 1.00 1.00 1.00 1.00 1.00 1.00 1.00 1.00 1.00 1.00 1.00 1.00 
SPDBVl 1.00 1.00 1.00 1.00 1.00 1.00 1.00 1.00 1.00 1.00 1.00 1.00 
SPDBVl 1.00 1.00 1.00 1.00 1.00 1.00 1.00 1.00 1.00 1.00 1.00 1.00 
SPDBVl 1.00 1.00 1.00 1.00 1.00 1.00 1.00 1.00 1.00 1.00 1.00 1.00 
SPDBVl 1.00 1.00 1.00 1.00 1.00 1.00 1.00 1.00 1.00 1.00 1.00 1.00 
SPDBVl 1.00 1.00 1.00 1.00 1.00 1.00 1.00 1.00 1.00 1.00 1.00 1.00 
SPDBVl 1.00 1.00 1.00 1.00 1.00 1.00 1.00 1.00 1.00 1.00 1.00 1.00 
SPDBVl 1.00 1.00 1.00 1.00 1.00 1.00 1.00 1.00 1.00 1.00 1.00 1.00 
SPDBVl 1.00 1.00 1.00 1.00 1.00 1.00 1.00 1.00 1.00 1.00 1.00 1.00 
SPDBVl 1.00 1.00 1.00 1.00 1.00 1.00 1.00 1.00 1.00 1.00 1.00 1.00 
SPDBVl 1.00 1.00 1.00 1.00 1.00 1.00 1.00 1.00 1.00 1.00 1.00 1.00 
SPDBVl 1.00 1.00 1.00 1.00 1.00 1.00 1.00 1.00 1.00 1.00 1.00 1.00 
SPDBVl 1.00 1.00 1.00 1.00 1.00 1.00 1.00 1.00 1.00 1.00 1.00 1.00 
SPDBVl 1.00 1.00 1.00 1.00 1.00 1.00 1.00 1.00 1.00 1.00 1.00 1.00 
SPDBVl 1.00 1.00 1.00 1.00 1.00 1.00 1.00 1.00 1.00 1.00 1.00 1.00 
SPDBVl 1.00 1.00 1.00 1.00 1.00 1.00 1.00 1.00 1.00 1.00 1.00 1.00 
SPDBVl 1.00 1.00 1.00 1.00 1.00 1.00 1.00 1.00 1.00 1.00 1.00 1.00 
SPDBVl 1.00 1.00 1.00 1.00 1.00 1.00 1.00 1.00 1.00 1.00 1.00 1.00 
SPDBVl 1.00 1.00 1.00 1.00 1.00 1.00 1.00 1.00 1.00 1.00 1.00 1.00 
SPDBVl 1.00 1.00 1.00 1.00 1.00 1.00 1.00 1.00 1.00 1.00 1.00 1.00 
SPDBVl 1.00 1.00 1.00 1.00 1.00 1.00 1.00 1.00 1.00 1.00 1.00 1.00 
SPDBVl 1.00 1.00 1.00 1.00 1.00 1.00 1.00 1.00 1.00 1.00 1.00 1.00 
SPDBVl 1.00 1.00 1.00 1.00 1.00 1.00 1.00 1.00 1.00 1.00 1.00 1.00 
SPDBVl 1.00 1.00 1.00 1.00 1.00 1.00 1.00 1.00 1.00 1.00 1.00 1.00 
SPDBVl 1.00 1.00 1.00 1.00 1.00 1.00 1.00 1.00 1.00 1.00 1.00 1.00 
SPDBVl 1.00 1.00 1.00 1.00 1.00 1.00 1.00 1.00 1.00 1.00 1.00 1.00 
SPDBVl 1.00 1.00 1.00 1.00 1.00 1.00 1.00 1.00 1.00 1.00 1.00 1.00 
SPDBVl 1.00 1.00 1.00 1.00 1.00 1.00 1.00 1.00 1.00 1.00 1.00 1.00 
SPDBVl 1.00 1.00 1.00 1.00 1.00 1.00 1.00 1.00 1.00 1.00 1.00 1.00 
SPDBVl 1.00 1.00 1.00 1.00 1.00 1.00 1.00 1.00 1.00 1.00 1.00 1.00 
SPDBVl 1.00 1.00 1.00 1.00 1.00 1.00 1.00 1.00 1.00 1.00 1.00 1.00 
SPDBVl 1.00 1.00 1.00 
SPDBVb 0.00 0.00 0.20
SPDBVg    64    64    64    64    64    64    64    64    64    64
SPDBVg    64    64    64    64    64    64    64    64    64    64
SPDBVg    64    64    64    64    64    64    64    64    64    64
SPDBVg    64    64    64    64    64    64    64    64    64    64
SPDBVg    64    64    64    64    64    64    64    64    64    64
SPDBVg    64    64    64    64    64    64    64    64    64    64
SPDBVg    64    64    64    64    64    64    64    64    64    64
SPDBVg    64    64    64    64    64    64    64    64    64    64
SPDBVg    64    64    64    64    64    64    64    64    64    64
SPDBVg    64    64    64    64    64    64    64    64    64    64
SPDBVg    64    64    64    64    64    64    64    64    64    64
SPDBVg    64    64    64    64    64    64    64    64    64    64
SPDBVg    64    64    64    64    64    64    64    64    64    64
SPDBVg    64    64    64    64    64    64    64    64    64    64
SPDBVg    64    64    64    64    64    64    64    64    64    64
SPDBVg    64    64    64    64    64    64    64    64    64    64
SPDBVg    64    64    64    64    64    64    64    64    64    64
SPDBVg    64    64    64    64    64    64    64    64    64    64
SPDBVg    64    64    64    64    64    64    64    64    64    64
SPDBVg    64    64    64    64    64    64    64    64    64    64
SPDBVg    64    64    64    64    64    64    64    64    64    64
SPDBVg    64    64    64    64    64    64    64    64    64    64
SPDBVg    64    64    64    64    64    64    64    64    64    64
SPDBVg    64    64    64    64    64    64    64    64    64    64
SPDBVg    64    64    64    64    64    64    64    64    64    64
SPDBVg    64    64    64
SPDBVi        1 1 1 0 1 0 1 1 0 1 0 1 1 0  0
SPDBVp        0
END
