# Supplementary material for: Allelic Diversity of Acetyl Coenzyme A Carboxylase accD/bccp Genes Implicated in Nuclear-Cytoplasmic Conflict in the Wild and Domesticated Pea (Pisum sp.)
Source: Int J Mol Sci. 2019 Apr 10;20(7):1773. doi: 10.3390/ijms20071773 (PMC6480052; doi:10.3390/ijms20071773)
Supplement: Supplementary file 1 [file ijms-20-01773-s001.zip › Supplementary file S2.pdb]

REMARK    File generated by Swiss-PdbViewer  4.00b0
REMARK    http://www.expasy.org/spdbv/
REMARK    File generated by Swiss-PdbViewer  4.00b0
REMARK    http://www.expasy.org/spdbv/
REMARK  99  Chain ID : 1
REMARK  99  Residues : 140
REMARK  99  Atoms    : 1157
REMARK  99  File     : c5ks8F_.1.pdb.sc
ATOM      1  N   ALA    99     -70.233 -41.786 -14.851  1.00  0.00
ATOM      2  CA  ALA    99     -70.142 -40.385 -14.456  1.00  0.00
ATOM      3  C   ALA    99     -69.050 -39.634 -15.207  1.00  0.00
ATOM      4  O   ALA    99     -69.263 -38.498 -15.602  1.00  0.00
ATOM      5  CB  ALA    99     -69.928 -40.268 -12.952  1.00  0.00
ATOM      6  N   THR   100     -67.890 -40.257 -15.404  1.00  0.00
ATOM      7  CA  THR   100     -66.803 -39.628 -16.173  1.00  0.00
ATOM      8  C   THR   100     -67.136 -39.363 -17.638  1.00  0.00
ATOM      9  O   THR   100     -66.910 -38.263 -18.128  1.00  0.00
ATOM     10  CB  THR   100     -65.523 -40.483 -16.143  1.00  0.00
ATOM     11  OG1 THR   100     -65.779 -41.754 -16.753  1.00  0.00
ATOM     12  CG2 THR   100     -65.066 -40.708 -14.710  1.00  0.00
ATOM     13  N   PHE   101     -67.641 -40.372 -18.338  1.00  0.00
ATOM     14  CA  PHE   101     -67.966 -40.236 -19.765  1.00  0.00
ATOM     15  C   PHE   101     -69.219 -41.051 -20.100  1.00  0.00
ATOM     16  O   PHE   101     -69.108 -42.141 -20.638  1.00  0.00
ATOM     17  CB  PHE   101     -66.804 -40.673 -20.679  1.00  0.00
ATOM     18  CG  PHE   101     -65.466 -40.749 -20.005  1.00  0.00
ATOM     19  CD1 PHE   101     -64.643 -39.632 -19.954  1.00  0.00
ATOM     20  CD2 PHE   101     -65.010 -41.944 -19.458  1.00  0.00
ATOM     21  CE1 PHE   101     -63.405 -39.700 -19.348  1.00  0.00
ATOM     22  CE2 PHE   101     -63.769 -42.016 -18.853  1.00  0.00
ATOM     23  CZ  PHE   101     -62.965 -40.890 -18.796  1.00  0.00
ATOM     24  N   PRO   102     -70.417 -40.519 -19.793  1.00  0.00
ATOM     25  CA  PRO   102     -71.642 -41.319 -19.912  1.00  0.00
ATOM     26  C   PRO   102     -71.895 -41.944 -21.288  1.00  0.00
ATOM     27  O   PRO   102     -72.114 -43.154 -21.384  1.00  0.00
ATOM     28  CB  PRO   102     -72.744 -40.316 -19.566  1.00  0.00
ATOM     29  CG  PRO   102     -72.084 -39.310 -18.691  1.00  0.00
ATOM     30  CD  PRO   102     -70.690 -39.184 -19.227  1.00  0.00
ATOM     31  N   ASN   103     -71.860 -41.140 -22.344  1.00  0.00
ATOM     32  CA  ASN   103     -72.127 -41.668 -23.683  1.00  0.00
ATOM     33  C   ASN   103     -71.214 -42.844 -23.977  1.00  0.00
ATOM     34  O   ASN   103     -71.664 -43.927 -24.350  1.00  0.00
ATOM     35  CB  ASN   103     -71.950 -40.573 -24.736  1.00  0.00
ATOM     36  CG  ASN   103     -73.036 -39.518 -24.669  1.00  0.00
ATOM     37  OD1 ASN   103     -74.115 -39.758 -24.129  1.00  0.00
ATOM     38  ND2 ASN   103     -72.752 -38.343 -25.216  1.00  0.00
ATOM     39  N   GLY   104     -69.928 -42.613 -23.751  1.00  0.00
ATOM     40  CA  GLY   104     -68.877 -43.579 -24.014  1.00  0.00
ATOM     41  C   GLY   104     -68.918 -44.792 -23.076  1.00  0.00
ATOM     42  O   GLY   104     -68.710 -45.924 -23.511  1.00  0.00
ATOM     43  N   PHE   105     -69.144 -44.542 -21.788  1.00  0.00
ATOM     44  CA  PHE   105     -69.198 -45.604 -20.787  1.00  0.00
ATOM     45  C   PHE   105     -70.385 -46.525 -21.048  1.00  0.00
ATOM     46  O   PHE   105     -70.312 -47.721 -20.793  1.00  0.00
ATOM     47  CB  PHE   105     -69.294 -45.020 -19.385  1.00  0.00
ATOM     48  CG  PHE   105     -69.181 -46.150 -18.420  1.00  0.00
ATOM     49  CD1 PHE   105     -67.954 -46.806 -18.175  1.00  0.00
ATOM     50  CD2 PHE   105     -70.320 -46.592 -17.722  1.00  0.00
ATOM     51  CE1 PHE   105     -67.855 -47.883 -17.248  1.00  0.00
ATOM     52  CE2 PHE   105     -70.249 -47.669 -16.787  1.00  0.00
ATOM     53  CZ  PHE   105     -69.009 -48.318 -16.551  1.00  0.00
ATOM     54  N   GLU   106     -71.484 -45.966 -21.548  1.00  0.00
ATOM     55  CA  GLU   106     -72.628 -46.782 -21.901  1.00  0.00
ATOM     56  C   GLU   106     -72.178 -47.835 -22.907  1.00  0.00
ATOM     57  O   GLU   106     -72.237 -49.017 -22.609  1.00  0.00
ATOM     58  CB  GLU   106     -73.754 -45.912 -22.463  1.00  0.00
ATOM     59  CG  GLU   106     -75.024 -46.679 -22.795  1.00  0.00
ATOM     60  CD  GLU   106     -74.939 -47.399 -24.126  1.00  0.00
ATOM     61  OE1 GLU   106     -74.151 -46.960 -24.989  1.00  0.00
ATOM     62  OE2 GLU   106     -75.658 -48.405 -24.305  1.00  0.00
ATOM     63  N   ALA   107     -71.653 -47.405 -24.054  1.00  0.00
ATOM     64  CA  ALA   107     -71.179 -48.326 -25.114  1.00  0.00
ATOM     65  C   ALA   107     -70.153 -49.361 -24.608  1.00  0.00
ATOM     66  O   ALA   107     -70.192 -50.544 -24.995  1.00  0.00
ATOM     67  CB  ALA   107     -70.616 -47.528 -26.326  1.00  0.00
ATOM     68  N   LEU   108     -69.273 -48.919 -23.712  1.00  0.00
ATOM     69  CA  LEU   108     -68.267 -49.781 -23.090  1.00  0.00
ATOM     70  C   LEU   108     -68.925 -50.822 -22.185  1.00  0.00
ATOM     71  O   LEU   108     -68.719 -52.017 -22.359  1.00  0.00
ATOM     72  CB  LEU   108     -67.279 -48.945 -22.266  1.00  0.00
ATOM     73  CG  LEU   108     -66.211 -49.783 -21.560  1.00  0.00
ATOM     74  CD1 LEU   108     -65.289 -50.571 -22.489  1.00  0.00
ATOM     75  CD2 LEU   108     -65.241 -48.990 -20.686  1.00  0.00
ATOM     76  N   VAL   109     -69.697 -50.350 -21.209  1.00  0.00
ATOM     77  CA  VAL   109     -70.421 -51.204 -20.264  1.00  0.00
ATOM     78  C   VAL   109     -71.323 -52.234 -20.938  1.00  0.00
ATOM     79  O   VAL   109     -71.434 -53.360 -20.457  1.00  0.00
ATOM     80  CB  VAL   109     -71.263 -50.340 -19.316  1.00  0.00
ATOM     81  CG1 VAL   109     -72.411 -49.609 -20.015  1.00  0.00
ATOM     82  CG2 VAL   109     -71.923 -51.137 -18.189  1.00  0.00
ATOM     83  N   LEU   110     -71.952 -51.853 -22.051  1.00  0.00
ATOM     84  CA  LEU   110     -72.793 -52.784 -22.829  1.00  0.00
ATOM     85  C   LEU   110     -71.990 -53.990 -23.314  1.00  0.00
ATOM     86  O   LEU   110     -72.382 -55.151 -23.113  1.00  0.00
ATOM     87  CB  LEU   110     -73.412 -52.037 -24.004  1.00  0.00
ATOM     88  CG  LEU   110     -74.294 -52.918 -24.891  1.00  0.00
ATOM     89  CD1 LEU   110     -75.509 -53.527 -24.191  1.00  0.00
ATOM     90  CD2 LEU   110     -74.900 -52.213 -26.103  1.00  0.00
ATOM     91  N   GLU   111     -70.826 -53.695 -23.887  1.00  0.00
ATOM     92  CA  GLU   111     -69.861 -54.718 -24.233  1.00  0.00
ATOM     93  C   GLU   111     -69.239 -55.352 -22.974  1.00  0.00
ATOM     94  O   GLU   111     -68.843 -56.511 -23.026  1.00  0.00
ATOM     95  CB  GLU   111     -68.762 -54.138 -25.125  1.00  0.00
ATOM     96  CG  GLU   111     -69.241 -53.713 -26.504  1.00  0.00
ATOM     97  CD  GLU   111     -68.125 -53.143 -27.357  1.00  0.00
ATOM     98  OE1 GLU   111     -67.025 -52.903 -26.817  1.00  0.00
ATOM     99  OE2 GLU   111     -68.350 -52.937 -28.569  1.00  0.00
ATOM    100  N   VAL   112     -69.152 -54.611 -21.859  1.00  0.00
ATOM    101  CA  VAL   112     -68.625 -55.157 -20.594  1.00  0.00
ATOM    102  C   VAL   112     -69.407 -56.370 -20.100  1.00  0.00
ATOM    103  O   VAL   112     -68.774 -57.362 -19.755  1.00  0.00
ATOM    104  CB  VAL   112     -68.555 -54.101 -19.475  1.00  0.00
ATOM    105  CG1 VAL   112     -68.199 -54.685 -18.106  1.00  0.00
ATOM    106  CG2 VAL   112     -67.511 -53.012 -19.729  1.00  0.00
ATOM    107  N   CYS   113     -70.749 -56.314 -20.089  1.00  0.00
ATOM    108  CA  CYS   113     -71.549 -57.534 -19.724  1.00  0.00
ATOM    109  C   CYS   113     -71.445 -58.633 -20.787  1.00  0.00
ATOM    110  O   CYS   113     -71.489 -59.828 -20.473  1.00  0.00
ATOM    111  CB  CYS   113     -73.018 -57.167 -19.508  1.00  0.00
ATOM    112  SG  CYS   113     -73.849 -56.489 -20.981  1.00  0.00
ATOM    113  N   ASP   114     -71.332 -58.217 -22.044  1.00  0.00
ATOM    114  CA  ASP   114     -71.302 -59.143 -23.170  1.00  0.00
ATOM    115  C   ASP   114     -69.907 -59.697 -23.445  1.00  0.00
ATOM    116  O   ASP   114     -69.764 -60.597 -24.260  1.00  0.00
ATOM    117  CB  ASP   114     -71.833 -58.466 -24.435  1.00  0.00
ATOM    118  CG  ASP   114     -73.324 -58.204 -24.374  1.00  0.00
ATOM    119  OD1 ASP   114     -73.980 -58.714 -23.440  1.00  0.00
ATOM    120  OD2 ASP   114     -73.840 -57.489 -25.259  1.00  0.00
ATOM    121  N   GLU   115     -68.882 -59.138 -22.804  1.00  0.00
ATOM    122  CA  GLU   115     -67.487 -59.431 -23.168  1.00  0.00
ATOM    123  C   GLU   115     -67.184 -59.119 -24.629  1.00  0.00
ATOM    124  O   GLU   115     -66.356 -59.770 -25.247  1.00  0.00
ATOM    125  CB  GLU   115     -67.156 -60.897 -22.884  1.00  0.00
ATOM    126  CG  GLU   115     -67.152 -61.258 -21.407  1.00  0.00
ATOM    127  CD  GLU   115     -66.821 -62.718 -21.166  1.00  0.00
ATOM    128  OE1 GLU   115     -66.781 -63.490 -22.147  1.00  0.00
ATOM    129  OE2 GLU   115     -66.600 -63.091 -19.994  1.00  0.00
ATOM    130  N   THR   116     -67.853 -58.106 -25.178  1.00  0.00
ATOM    131  CA  THR   116     -67.762 -57.800 -26.629  1.00  0.00
ATOM    132  C   THR   116     -66.589 -56.880 -26.994  1.00  0.00
ATOM    133  O   THR   116     -66.014 -56.956 -28.091  1.00  0.00
ATOM    134  CB  THR   116     -69.053 -57.141 -27.148  1.00  0.00
ATOM    135  OG1 THR   116     -70.140 -58.069 -27.049  1.00  0.00
ATOM    136  CG2 THR   116     -68.891 -56.725 -28.603  1.00  0.00
ATOM    137  N   GLU   117     -66.238 -56.031 -26.039  1.00  0.00
ATOM    138  CA  GLU   117     -65.226 -54.984 -26.225  1.00  0.00
ATOM    139  C   GLU   117     -63.877 -55.559 -26.682  1.00  0.00
ATOM    140  O   GLU   117     -63.375 -56.521 -26.109  1.00  0.00
ATOM    141  CB  GLU   117     -65.034 -54.188 -24.933  1.00  0.00
ATOM    142  CG  GLU   117     -64.353 -54.969 -23.819  1.00  0.00
ATOM    143  CD  GLU   117     -65.307 -55.894 -23.088  1.00  0.00
ATOM    144  OE1 GLU   117     -66.500 -55.925 -23.453  1.00  0.00
ATOM    145  OE2 GLU   117     -64.859 -56.589 -22.152  1.00  0.00
ATOM    146  N   ILE   118     -63.304 -54.951 -27.717  1.00  0.00
ATOM    147  CA  ILE   118     -62.155 -55.508 -28.432  1.00  0.00
ATOM    148  C   ILE   118     -61.019 -54.480 -28.443  1.00  0.00
ATOM    149  O   ILE   118     -61.144 -53.464 -29.111  1.00  0.00
ATOM    150  CB  ILE   118     -62.546 -55.884 -29.876  1.00  0.00
ATOM    151  CG1 ILE   118     -63.676 -56.924 -29.954  1.00  0.00
ATOM    152  CG2 ILE   118     -61.387 -56.487 -30.688  1.00  0.00
ATOM    153  CD1 ILE   118     -64.186 -57.164 -31.374  1.00  0.00
ATOM    154  N   ALA   119     -59.914 -54.725 -27.698  1.00  0.00
ATOM    155  CA  ALA   119     -58.839 -53.705 -27.629  1.00  0.00
ATOM    156  C   ALA   119     -58.188 -53.242 -28.947  1.00  0.00
ATOM    157  O   ALA   119     -58.178 -53.977 -29.940  1.00  0.00
ATOM    158  CB  ALA   119     -57.760 -54.389 -26.781  1.00  0.00
ATOM    159  N   GLU   120     -27.449 -50.943 -68.887  1.00  0.00
ATOM    160  CA  GLU   120     -26.115 -51.119 -69.482  1.00  0.00
ATOM    161  C   GLU   120     -25.466 -52.375 -68.889  1.00  0.00
ATOM    162  O   GLU   120     -25.190 -52.418 -67.689  1.00  0.00
ATOM    163  CB  GLU   120     -25.252 -49.880 -69.238  1.00  0.00
ATOM    164  CG  GLU   120     -23.876 -49.945 -69.882  1.00  0.00
ATOM    165  CD  GLU   120     -23.943 -49.975 -71.397  1.00  0.00
ATOM    166  OE1 GLU   120     -25.042 -49.755 -71.947  1.00  0.00
ATOM    167  OE2 GLU   120     -22.895 -50.218 -72.032  1.00  0.00
ATOM    168  N   LEU   121     -25.237 -53.388 -69.726  1.00  0.00
ATOM    169  CA  LEU   121     -24.686 -54.667 -69.269  1.00  0.00
ATOM    170  C   LEU   121     -23.229 -54.807 -69.662  1.00  0.00
ATOM    171  O   LEU   121     -22.922 -54.936 -70.843  1.00  0.00
ATOM    172  CB  LEU   121     -25.453 -55.863 -69.868  1.00  0.00
ATOM    173  CG  LEU   121     -24.890 -57.222 -69.447  1.00  0.00
ATOM    174  CD1 LEU   121     -24.948 -57.509 -67.947  1.00  0.00
ATOM    175  CD2 LEU   121     -25.588 -58.431 -70.067  1.00  0.00
ATOM    176  N   LYS   122     -22.344 -54.837 -68.670  1.00  0.00
ATOM    177  CA  LYS   122     -20.918 -55.021 -68.911  1.00  0.00
ATOM    178  C   LYS   122     -20.559 -56.532 -68.779  1.00  0.00
ATOM    179  O   LYS   122     -20.481 -57.066 -67.670  1.00  0.00
ATOM    180  CB  LYS   122     -20.096 -54.174 -67.937  1.00  0.00
ATOM    181  CG  LYS   122     -18.595 -54.249 -68.164  1.00  0.00
ATOM    182  CD  LYS   122     -17.843 -53.386 -67.164  1.00  0.00
ATOM    183  CE  LYS   122     -16.341 -53.462 -67.391  1.00  0.00
ATOM    184  NZ  LYS   122     -15.589 -52.622 -66.418  1.00  0.00
ATOM    185  N   LEU   123     -20.306 -57.187 -69.913  1.00  0.00
ATOM    186  CA  LEU   123     -20.019 -58.627 -69.989  1.00  0.00
ATOM    187  C   LEU   123     -18.648 -58.796 -70.664  1.00  0.00
ATOM    188  O   LEU   123     -18.521 -58.587 -71.875  1.00  0.00
ATOM    189  CB  LEU   123     -21.114 -59.373 -70.778  1.00  0.00
ATOM    190  CG  LEU   123     -20.845 -60.872 -70.927  1.00  0.00
ATOM    191  CD1 LEU   123     -20.779 -61.650 -69.613  1.00  0.00
ATOM    192  CD2 LEU   123     -21.887 -61.637 -71.740  1.00  0.00
ATOM    193  N   LYS   124     -17.624 -59.132 -69.875  1.00  0.00
ATOM    194  CA  LYS   124     -16.297 -59.528 -70.407  1.00  0.00
ATOM    195  C   LYS   124     -15.553 -58.324 -70.993  1.00  0.00
ATOM    196  O   LYS   124     -15.116 -58.339 -72.149  1.00  0.00
ATOM    197  CB  LYS   124     -16.449 -60.619 -71.468  1.00  0.00
ATOM    198  CG  LYS   124     -16.952 -61.947 -70.926  1.00  0.00
ATOM    199  CD  LYS   124     -17.079 -62.983 -72.030  1.00  0.00
ATOM    200  CE  LYS   124     -17.583 -64.310 -71.488  1.00  0.00
ATOM    201  NZ  LYS   124     -17.712 -65.336 -72.561  1.00  0.00
ATOM    202  N   VAL   125     -15.428 -57.269 -70.195  1.00  0.00
ATOM    203  CA  VAL   125     -14.794 -56.029 -70.646  1.00  0.00
ATOM    204  C   VAL   125     -15.703 -55.101 -71.449  1.00  0.00
ATOM    205  O   VAL   125     -15.628 -53.869 -71.282  1.00  0.00
ATOM    206  CB  VAL   125     -13.541 -56.354 -71.488  1.00  0.00
ATOM    207  CG1 VAL   125     -12.846 -55.113 -72.051  1.00  0.00
ATOM    208  CG2 VAL   125     -12.457 -57.100 -70.706  1.00  0.00
ATOM    209  N   GLY   126     -16.561 -55.675 -72.304  1.00  0.00
ATOM    210  CA  GLY   126     -17.482 -54.889 -73.132  1.00  0.00
ATOM    211  C   GLY   126     -18.684 -54.481 -72.311  1.00  0.00
ATOM    212  O   GLY   126     -19.076 -55.200 -71.408  1.00  0.00
ATOM    213  N   GLU   127     -19.257 -53.322 -72.635  1.00  0.00
ATOM    214  CA  GLU   127     -20.566 -52.910 -72.150  1.00  0.00
ATOM    215  C   GLU   127     -21.534 -52.910 -73.330  1.00  0.00
ATOM    216  O   GLU   127     -21.144 -52.583 -74.447  1.00  0.00
ATOM    217  CB  GLU   127     -20.483 -51.534 -71.486  1.00  0.00
ATOM    218  CG  GLU   127     -19.677 -51.514 -70.198  1.00  0.00
ATOM    219  CD  GLU   127     -19.616 -50.135 -69.571  1.00  0.00
ATOM    220  OE1 GLU   127     -20.037 -49.162 -70.230  1.00  0.00
ATOM    221  OE2 GLU   127     -19.148 -50.027 -68.417  1.00  0.00
ATOM    222  N   PHE   128     -22.790 -53.273 -73.074  1.00  0.00
ATOM    223  CA  PHE   128     -23.850 -53.281 -74.087  1.00  0.00
ATOM    224  C   PHE   128     -25.082 -52.529 -73.580  1.00  0.00
ATOM    225  O   PHE   128     -25.577 -52.815 -72.482  1.00  0.00
ATOM    226  CB  PHE   128     -24.234 -54.715 -74.408  1.00  0.00
ATOM    227  CG  PHE   128     -23.154 -55.477 -75.110  1.00  0.00
ATOM    228  CD1 PHE   128     -22.033 -55.902 -74.423  1.00  0.00
ATOM    229  CD2 PHE   128     -23.256 -55.771 -76.464  1.00  0.00
ATOM    230  CE1 PHE   128     -21.041 -56.613 -75.071  1.00  0.00
ATOM    231  CE2 PHE   128     -22.263 -56.484 -77.120  1.00  0.00
ATOM    232  CZ  PHE   128     -21.154 -56.904 -76.421  1.00  0.00
ATOM    233  N   GLU   129     -25.557 -51.561 -74.367  1.00  0.00
ATOM    234  CA  GLU   129     -26.788 -50.821 -74.042  1.00  0.00
ATOM    235  C   GLU   129     -28.016 -51.660 -74.416  1.00  0.00
ATOM    236  O   GLU   129     -28.222 -51.997 -75.576  1.00  0.00
ATOM    237  CB  GLU   129     -26.841 -49.451 -74.735  1.00  0.00
ATOM    238  CG  GLU   129     -28.067 -48.620 -74.352  1.00  0.00
ATOM    239  CD  GLU   129     -27.982 -47.289 -75.084  1.00  0.00
ATOM    240  OE1 GLU   129     -26.993 -47.093 -75.841  1.00  0.00
ATOM    241  OE2 GLU   129     -28.903 -46.451 -74.897  1.00  0.00
ATOM    242  N   MET   130     -28.820 -51.996 -73.411  1.00  0.00
ATOM    243  CA  MET   130     -29.981 -52.864 -73.582  1.00  0.00
ATOM    244  C   MET   130     -31.241 -52.080 -73.271  1.00  0.00
ATOM    245  O   MET   130     -31.276 -51.277 -72.336  1.00  0.00
ATOM    246  CB  MET   130     -29.864 -54.099 -72.687  1.00  0.00
ATOM    247  CG  MET   130     -28.708 -55.018 -73.045  1.00  0.00
ATOM    248  SD  MET   130     -28.895 -55.772 -74.670  1.00  0.00
ATOM    249  CE  MET   130     -30.254 -56.899 -74.366  1.00  0.00
ATOM    250  N   HIS   131     -32.284 -52.342 -74.041  1.00  0.00
ATOM    251  CA  HIS   131     -33.625 -51.880 -73.715  1.00  0.00
ATOM    252  C   HIS   131     -34.538 -53.075 -73.957  1.00  0.00
ATOM    253  O   HIS   131     -34.852 -53.416 -75.117  1.00  0.00
ATOM    254  CB  HIS   131     -34.056 -50.657 -74.534  1.00  0.00
ATOM    255  CG  HIS   131     -33.173 -49.464 -74.315  1.00  0.00
ATOM    256  ND1 HIS   131     -33.250 -48.640 -73.211  1.00  0.00
ATOM    257  CD2 HIS   131     -32.175 -48.949 -75.070  1.00  0.00
ATOM    258  CE1 HIS   131     -32.365 -47.693 -73.284  1.00  0.00
ATOM    259  NE2 HIS   131     -31.690 -47.849 -74.407  1.00  0.00
ATOM    260  N   LEU   132     -34.887 -53.735 -72.846  1.00  0.00
ATOM    261  CA  LEU   132     -35.868 -54.817 -72.824  1.00  0.00
ATOM    262  C   LEU   132     -37.244 -54.177 -72.929  1.00  0.00
ATOM    263  O   LEU   132     -37.637 -53.396 -72.058  1.00  0.00
ATOM    264  CB  LEU   132     -35.746 -55.662 -71.553  1.00  0.00
ATOM    265  CG  LEU   132     -34.410 -56.399 -71.436  1.00  0.00
ATOM    266  CD1 LEU   132     -34.203 -57.157 -70.125  1.00  0.00
ATOM    267  CD2 LEU   132     -34.164 -57.464 -72.504  1.00  0.00
ATOM    268  N   LYS   133     -38.054 -54.757 -73.786  1.00  0.00
ATOM    269  CA  LYS   133     -39.410 -54.315 -74.015  1.00  0.00
ATOM    270  C   LYS   133     -40.081 -55.587 -74.448  1.00  0.00
ATOM    271  O   LYS   133     -39.854 -56.653 -73.871  1.00  0.00
ATOM    272  CB  LYS   133     -39.439 -53.187 -75.048  1.00  0.00
ATOM    273  CG  LYS   133     -40.822 -52.609 -75.298  1.00  0.00
ATOM    274  CD  LYS   133     -40.777 -51.496 -76.332  1.00  0.00
ATOM    275  CE  LYS   133     -42.162 -50.920 -76.582  1.00  0.00
ATOM    276  NZ  LYS   133     -42.133 -49.827 -77.594  1.00  0.00
ATOM    277  N   ARG   134     -40.919 -55.531 -75.463  1.00  0.00
ATOM    278  CA  ARG   134     -41.542 -56.743 -75.951  1.00  0.00
ATOM    279  C   ARG   134     -40.419 -57.496 -76.682  1.00  0.00
ATOM    280  O   ARG   134     -40.539 -58.669 -77.046  1.00  0.00
ATOM    281  CB  ARG   134     -42.735 -56.409 -76.848  1.00  0.00
ATOM    282  CG  ARG   134     -43.898 -55.759 -76.117  1.00  0.00
ATOM    283  CD  ARG   134     -45.047 -55.454 -77.066  1.00  0.00
ATOM    284  NE  ARG   134     -46.172 -54.828 -76.380  1.00  0.00
ATOM    285  CZ  ARG   134     -47.301 -54.462 -76.978  1.00  0.00
ATOM    286  NH1 ARG   134     -47.455 -54.657 -78.280  1.00  0.00
ATOM    287  NH2 ARG   134     -48.273 -53.899 -76.272  1.00  0.00
ATOM    288  N   SER   135     -39.300 -56.788 -76.896  1.00  0.00
ATOM    289  CA  SER   135     -38.123 -57.329 -77.578  1.00  0.00
ATOM    290  C   SER   135     -36.883 -57.213 -76.732  1.00  0.00
ATOM    291  O   SER   135     -36.932 -57.171 -75.500  1.00  0.00
ATOM    292  CB  SER   135     -37.905 -56.619 -78.915  1.00  0.00
ATOM    293  OG  SER   135     -36.809 -57.179 -79.617  1.00  0.00
ATOM    294  N   ILE   136     -35.731 -57.157 -77.395  1.00  0.00
ATOM    295  CA  ILE   136     -34.476 -56.972 -76.700  1.00  0.00
ATOM    296  C   ILE   136     -33.633 -56.128 -77.659  1.00  0.00
ATOM    297  O   ILE   136     -33.244 -56.580 -78.739  1.00  0.00
ATOM    298  CB  ILE   136     -33.326 -57.941 -76.346  1.00  0.00
ATOM    299  CG1 ILE   136     -33.774 -59.139 -75.492  1.00  0.00
ATOM    300  CG2 ILE   136     -32.191 -57.280 -75.546  1.00  0.00
ATOM    301  CD1 ILE   136     -32.664 -60.158 -75.241  1.00  0.00
ATOM    302  N   GLY   137     -33.421 -54.869 -77.347  1.00  0.00
ATOM    303  CA  GLY   137     -32.579 -53.983 -78.173  1.00  0.00
ATOM    304  C   GLY   137     -31.132 -53.906 -77.680  1.00  0.00
ATOM    305  O   GLY   137     -30.859 -53.199 -76.708  1.00  0.00
ATOM    306  N   ALA   138     -30.217 -54.597 -78.373  1.00  0.00
ATOM    307  CA  ALA   138     -28.766 -54.514 -78.069  1.00  0.00
ATOM    308  C   ALA   138     -28.087 -53.459 -78.943  1.00  0.00
ATOM    309  O   ALA   138     -27.916 -53.655 -80.148  1.00  0.00
ATOM    310  CB  ALA   138     -27.965 -55.836 -78.236  1.00  0.00
ATOM    311  N   THR   139     -27.705 -52.344 -78.325  1.00  0.00
ATOM    312  CA  THR   139     -27.121 -51.206 -79.039  1.00  0.00
ATOM    313  C   THR   139     -28.008 -50.768 -80.220  1.00  0.00
ATOM    314  O   THR   139     -27.527 -50.598 -81.344  1.00  0.00
ATOM    315  CB  THR   139     -25.691 -51.541 -79.488  1.00  0.00
ATOM    316  OG1 THR   139     -25.705 -52.653 -80.371  1.00  0.00
ATOM    317  CG2 THR   139     -24.837 -51.880 -78.255  1.00  0.00
ATOM    318  N   ASN   140     -29.301 -50.592 -79.944  1.00  0.00
ATOM    319  CA  ASN   140     -30.274 -50.192 -80.948  1.00  0.00
ATOM    320  C   ASN   140     -30.592 -51.245 -82.001  1.00  0.00
ATOM    321  O   ASN   140     -31.043 -50.897 -83.097  1.00  0.00
ATOM    322  CB  ASN   140     -29.807 -48.929 -81.674  1.00  0.00
ATOM    323  CG  ASN   140     -29.734 -47.723 -80.758  1.00  0.00
ATOM    324  OD1 ASN   140     -30.369 -47.694 -79.704  1.00  0.00
ATOM    325  ND2 ASN   140     -28.956 -46.725 -81.157  1.00  0.00
ATOM    326  N   ALA   141     -30.381 -52.526 -81.682  1.00  0.00
ATOM    327  CA  ALA   141     -30.704 -53.630 -82.602  1.00  0.00
ATOM    328  C   ALA   141     -31.648 -54.636 -81.919  1.00  0.00
ATOM    329  O   ALA   141     -31.220 -55.443 -81.087  1.00  0.00
ATOM    330  CB  ALA   141     -29.432 -54.350 -83.100  1.00  0.00
ATOM    331  N   PRO   142     -32.924 -54.607 -82.307  1.00  0.00
ATOM    332  CA  PRO   142     -33.981 -55.326 -81.582  1.00  0.00
ATOM    333  C   PRO   142     -34.179 -56.748 -82.094  1.00  0.00
ATOM    334  O   PRO   142     -34.407 -56.954 -83.280  1.00  0.00
ATOM    335  CB  PRO   142     -35.336 -54.589 -81.663  1.00  0.00
ATOM    336  CG  PRO   142     -35.516 -53.783 -82.951  1.00  0.00
ATOM    337  CD  PRO   142     -34.206 -53.230 -83.515  1.00  0.00
ATOM    338  N   SER   143     -34.131 -57.713 -81.180  1.00  0.00
ATOM    339  CA  SER   143     -34.232 -59.122 -81.520  1.00  0.00
ATOM    340  C   SER   143     -35.132 -59.856 -80.526  1.00  0.00
ATOM    341  O   SER   143     -35.006 -59.657 -79.323  1.00  0.00
ATOM    342  CB  SER   143     -32.845 -59.765 -81.557  1.00  0.00
ATOM    343  OG  SER   143     -32.219 -59.701 -80.287  1.00  0.00
ATOM    344  N   SER   144     -36.054 -60.678 -81.037  1.00  0.00
ATOM    345  CA  SER   144     -36.971 -61.464 -80.205  1.00  0.00
ATOM    346  C   SER   144     -36.223 -62.506 -79.382  1.00  0.00
ATOM    347  O   SER   144     -35.386 -63.238 -79.903  1.00  0.00
ATOM    348  CB  SER   144     -38.031 -62.146 -81.072  1.00  0.00
ATOM    349  OG  SER   144     -37.436 -63.053 -81.984  1.00  0.00
ATOM    350  N   ASN   145     -36.532 -62.559 -78.091  1.00  0.00
ATOM    351  CA  ASN   145     -35.977 -63.553 -77.186  1.00  0.00
ATOM    352  C   ASN   145     -37.131 -64.362 -76.603  1.00  0.00
ATOM    353  O   ASN   145     -38.240 -63.855 -76.493  1.00  0.00
ATOM    354  CB  ASN   145     -35.189 -62.879 -76.046  1.00  0.00
ATOM    355  CG  ASN   145     -34.522 -63.973 -75.225  1.00  0.00
ATOM    356  OD1 ASN   145     -35.177 -64.683 -74.463  1.00  0.00
ATOM    357  ND2 ASN   145     -33.180 -64.169 -75.335  1.00  0.00
ATOM    358  N   ILE   146     -36.874 -65.620 -76.248  1.00  0.00
ATOM    359  CA  ILE   146     -37.859 -66.463 -75.554  1.00  0.00
ATOM    360  C   ILE   146     -37.189 -67.120 -74.353  1.00  0.00
ATOM    361  O   ILE   146     -36.073 -67.626 -74.473  1.00  0.00
ATOM    362  CB  ILE   146     -38.425 -67.567 -76.469  1.00  0.00
ATOM    363  CG1 ILE   146     -39.155 -67.022 -77.708  1.00  0.00
ATOM    364  CG2 ILE   146     -39.447 -68.479 -75.770  1.00  0.00
ATOM    365  CD1 ILE   146     -39.530 -68.105 -78.719  1.00  0.00
ATOM    366  N   SER   147     -37.876 -67.097 -73.210  1.00  0.00
ATOM    367  CA  SER   147     -37.377 -67.675 -71.959  1.00  0.00
ATOM    368  C   SER   147     -38.342 -68.756 -71.436  1.00  0.00
ATOM    369  O   SER   147     -39.548 -68.615 -71.581  1.00  0.00
ATOM    370  CB  SER   147     -37.178 -66.583 -70.906  1.00  0.00
ATOM    371  OG  SER   147     -38.405 -65.947 -70.595  1.00  0.00
ATOM    372  N   GLN   148     -37.819 -69.825 -70.833  1.00  0.00
ATOM    373  CA  GLN   148     -38.652 -70.810 -70.117  1.00  0.00
ATOM    374  C   GLN   148     -37.974 -71.185 -68.793  1.00  0.00
ATOM    375  O   GLN   148     -36.840 -71.670 -68.802  1.00  0.00
ATOM    376  CB  GLN   148     -38.884 -72.048 -70.986  1.00  0.00
ATOM    377  CG  GLN   148     -39.736 -71.789 -72.219  1.00  0.00
ATOM    378  CD  GLN   148     -39.943 -73.038 -73.054  1.00  0.00
ATOM    379  OE1 GLN   148     -39.135 -73.965 -73.014  1.00  0.00
ATOM    380  NE2 GLN   148     -41.032 -73.065 -73.814  1.00  0.00
ATOM    381  N   THR   149     -38.660 -70.965 -67.665  1.00  0.00
ATOM    382  CA  THR   149     -38.046 -71.138 -66.330  1.00  0.00
ATOM    383  C   THR   149     -38.080 -72.609 -65.897  1.00  0.00
ATOM    384  O   THR   149     -38.986 -73.347 -66.277  1.00  0.00
ATOM    385  CB  THR   149     -38.756 -70.280 -65.267  1.00  0.00
ATOM    386  OG1 THR   149     -40.124 -70.694 -65.151  1.00  0.00
ATOM    387  CG2 THR   149     -38.718 -68.810 -65.656  1.00  0.00
ATOM    388  N   ILE   150     -37.076 -73.031 -65.125  1.00  0.00
ATOM    389  CA  ILE   150     -37.002 -74.404 -64.612  1.00  0.00
ATOM    390  C   ILE   150     -36.754 -74.424 -63.104  1.00  0.00
ATOM    391  O   ILE   150     -35.784 -73.850 -62.613  1.00  0.00
ATOM    392  CB  ILE   150     -35.902 -75.189 -65.340  1.00  0.00
ATOM    393  CG1 ILE   150     -34.498 -74.588 -65.160  1.00  0.00
ATOM    394  CG2 ILE   150     -36.112 -75.272 -66.861  1.00  0.00
ATOM    395  CD1 ILE   150     -33.380 -75.476 -65.705  1.00  0.00
ATOM    396  N   PRO   151     -26.840 -62.551 -47.778  1.00  0.00
ATOM    397  CA  PRO   151     -25.689 -61.655 -47.822  1.00  0.00
ATOM    398  C   PRO   151     -24.765 -61.854 -46.634  1.00  0.00
ATOM    399  O   PRO   151     -25.206 -61.833 -45.483  1.00  0.00
ATOM    400  CB  PRO   151     -26.318 -60.259 -47.815  1.00  0.00
ATOM    401  CG  PRO   151     -27.745 -60.230 -48.366  1.00  0.00
ATOM    402  CD  PRO   151     -28.566 -61.470 -48.007  1.00  0.00
ATOM    403  N   PRO   152     -23.483 -62.065 -46.924  1.00  0.00
ATOM    404  CA  PRO   152     -22.433 -62.135 -45.907  1.00  0.00
ATOM    405  C   PRO   152     -21.483 -60.977 -46.186  1.00  0.00
ATOM    406  O   PRO   152     -21.481 -60.401 -47.287  1.00  0.00
ATOM    407  CB  PRO   152     -21.706 -63.470 -45.940  1.00  0.00
ATOM    408  CG  PRO   152     -21.628 -64.088 -47.338  1.00  0.00
ATOM    409  CD  PRO   152     -22.865 -63.817 -48.197  1.00  0.00
ATOM    410  N   PRO   153     -20.665 -60.629 -45.197  1.00  0.00
ATOM    411  CA  PRO   153     -19.949 -59.361 -45.289  1.00  0.00
ATOM    412  C   PRO   153     -18.962 -59.313 -46.449  1.00  0.00
ATOM    413  O   PRO   153     -18.335 -60.322 -46.757  1.00  0.00
ATOM    414  CB  PRO   153     -19.208 -59.259 -43.947  1.00  0.00
ATOM    415  CG  PRO   153     -19.447 -60.543 -43.212  1.00  0.00
ATOM    416  CD  PRO   153     -20.204 -61.482 -44.091  1.00  0.00
ATOM    417  N   ILE   154     -18.849 -58.156 -47.099  1.00  0.00
ATOM    418  CA  ILE   154     -17.762 -57.909 -48.051  1.00  0.00
ATOM    419  C   ILE   154     -16.466 -57.633 -47.256  1.00  0.00
ATOM    420  O   ILE   154     -16.533 -57.250 -46.088  1.00  0.00
ATOM    421  CB  ILE   154     -18.108 -56.728 -48.964  1.00  0.00
ATOM    422  CG1 ILE   154     -18.263 -55.396 -48.211  1.00  0.00
ATOM    423  CG2 ILE   154     -19.428 -56.912 -49.732  1.00  0.00
ATOM    424  CD1 ILE   154     -18.372 -54.183 -49.135  1.00  0.00
ATOM    425  N   PRO   155     -15.287 -57.843 -47.874  1.00  0.00
ATOM    426  CA  PRO   155     -14.012 -57.710 -47.141  1.00  0.00
ATOM    427  C   PRO   155     -13.493 -56.277 -46.947  1.00  0.00
ATOM    428  O   PRO   155     -12.773 -55.771 -47.804  1.00  0.00
ATOM    429  CB  PRO   155     -13.022 -58.421 -48.054  1.00  0.00
ATOM    430  CG  PRO   155     -13.602 -58.271 -49.421  1.00  0.00
ATOM    431  CD  PRO   155     -15.085 -58.368 -49.238  1.00  0.00
ATOM    432  N   SER   156     -13.819 -55.637 -45.832  1.00  0.00
ATOM    433  CA  SER   156     -13.260 -54.317 -45.510  1.00  0.00
ATOM    434  C   SER   156     -11.838 -54.460 -44.945  1.00  0.00
ATOM    435  O   SER   156     -11.036 -53.538 -45.050  1.00  0.00
ATOM    436  CB  SER   156     -14.161 -53.581 -44.516  1.00  0.00
ATOM    437  OG  SER   156     -14.253 -54.289 -43.292  1.00  0.00
ATOM    438  N   LYS   157     -11.552 -55.610 -44.331  1.00  0.00
ATOM    439  CA  LYS   157     -10.223 -55.948 -43.817  1.00  0.00
ATOM    440  C   LYS   157      -9.354 -56.401 -44.989  1.00  0.00
ATOM    441  O   LYS   157      -9.875 -56.935 -45.974  1.00  0.00
ATOM    442  CB  LYS   157     -10.324 -57.029 -42.739  1.00  0.00
ATOM    443  CG  LYS   157      -8.995 -57.392 -42.097  1.00  0.00
ATOM    444  CD  LYS   157      -8.454 -56.242 -41.261  1.00  0.00
ATOM    445  CE  LYS   157      -7.125 -56.605 -40.620  1.00  0.00
ATOM    446  NZ  LYS   157      -6.058 -56.821 -41.635  1.00  0.00
ATOM    447  N   PRO   158      -8.042 -56.180 -44.886  1.00  0.00
ATOM    448  CA  PRO   158      -7.072 -56.762 -45.825  1.00  0.00
ATOM    449  C   PRO   158      -6.777 -58.240 -45.498  1.00  0.00
ATOM    450  O   PRO   158      -6.346 -59.007 -46.363  1.00  0.00
ATOM    451  CB  PRO   158      -5.784 -55.953 -45.824  1.00  0.00
ATOM    452  CG  PRO   158      -5.514 -55.237 -44.499  1.00  0.00
ATOM    453  CD  PRO   158      -6.783 -54.755 -43.793  1.00  0.00
ATOM    454  N   MET   159      -6.997 -58.618 -44.240  1.00  0.00
ATOM    455  CA  MET   159      -6.918 -60.011 -43.796  1.00  0.00
ATOM    456  C   MET   159      -8.122 -60.863 -44.175  1.00  0.00
ATOM    457  O   MET   159      -8.073 -62.095 -44.091  1.00  0.00
ATOM    458  CB  MET   159      -6.739 -60.080 -42.278  1.00  0.00
ATOM    459  CG  MET   159      -5.425 -59.500 -41.782  1.00  0.00
ATOM    460  SD  MET   159      -3.992 -60.429 -42.354  1.00  0.00
ATOM    461  CE  MET   159      -4.170 -61.941 -41.410  1.00  0.00
ATOM    462  N   ASP   160      -9.216 -60.234 -44.581  1.00  0.00
ATOM    463  CA  ASP   160     -10.385 -60.996 -44.953  1.00  0.00
ATOM    464  C   ASP   160     -10.056 -61.950 -46.113  1.00  0.00
ATOM    465  O   ASP   160      -9.575 -61.511 -47.149  1.00  0.00
ATOM    466  CB  ASP   160     -11.534 -60.062 -45.336  1.00  0.00
ATOM    467  CG  ASP   160     -11.207 -59.198 -46.537  1.00  0.00
ATOM    468  OD1 ASP   160     -10.422 -59.648 -47.399  1.00  0.00
ATOM    469  OD2 ASP   160     -11.737 -58.069 -46.620  1.00  0.00
ATOM    470  N   ILE   207     -10.330 -63.242 -45.927  1.00  0.00
ATOM    471  CA  ILE   207     -10.097 -64.271 -46.950  1.00  0.00
ATOM    472  C   ILE   207     -11.245 -64.379 -47.970  1.00  0.00
ATOM    473  O   ILE   207     -12.410 -64.491 -47.602  1.00  0.00
ATOM    474  CB  ILE   207      -9.850 -65.663 -46.306  1.00  0.00
ATOM    475  CG1 ILE   207      -8.592 -65.715 -45.422  1.00  0.00
ATOM    476  CG2 ILE   207      -9.665 -66.791 -47.335  1.00  0.00
ATOM    477  CD1 ILE   207      -7.295 -65.485 -46.195  1.00  0.00
ATOM    478  N   SER   208     -10.888 -64.373 -49.254  1.00  0.00
ATOM    479  CA  SER   208     -11.861 -64.449 -50.347  1.00  0.00
ATOM    480  C   SER   208     -11.439 -65.433 -51.419  1.00  0.00
ATOM    481  O   SER   208     -10.254 -65.739 -51.590  1.00  0.00
ATOM    482  CB  SER   208     -12.074 -63.069 -50.972  1.00  0.00
ATOM    483  OG  SER   208     -13.063 -63.115 -51.985  1.00  0.00
ATOM    484  N   ALA   209     -12.434 -65.936 -52.137  1.00  0.00
ATOM    485  CA  ALA   209     -12.176 -66.634 -53.370  1.00  0.00
ATOM    486  C   ALA   209     -12.206 -65.550 -54.446  1.00  0.00
ATOM    487  O   ALA   209     -12.822 -64.498 -54.256  1.00  0.00
ATOM    488  CB  ALA   209     -13.193 -67.761 -53.642  1.00  0.00
ATOM    489  N   PRO   210     -11.522 -65.802 -55.558  1.00  0.00
ATOM    490  CA  PRO   210     -11.503 -64.882 -56.693  1.00  0.00
ATOM    491  C   PRO   210     -12.372 -65.457 -57.809  1.00  0.00
ATOM    492  O   PRO   210     -12.298 -65.027 -58.958  1.00  0.00
ATOM    493  CB  PRO   210     -10.079 -64.680 -57.169  1.00  0.00
ATOM    494  CG  PRO   210      -9.226 -65.948 -57.097  1.00  0.00
ATOM    495  CD  PRO   210      -9.552 -66.838 -55.896  1.00  0.00
ATOM    496  N   MET   211     -13.216 -66.420 -57.448  1.00  0.00
ATOM    497  CA  MET   211     -13.943 -67.231 -58.396  1.00  0.00
ATOM    498  C   MET   211     -14.999 -68.036 -57.619  1.00  0.00
ATOM    499  O   MET   211     -14.659 -68.712 -56.652  1.00  0.00
ATOM    500  CB  MET   211     -12.986 -68.142 -59.167  1.00  0.00
ATOM    501  CG  MET   211     -12.001 -67.399 -60.054  1.00  0.00
ATOM    502  SD  MET   211     -12.807 -66.509 -61.397  1.00  0.00
ATOM    503  CE  MET   211     -13.357 -67.871 -62.423  1.00  0.00
ATOM    504  N   VAL   212     -16.284 -67.958 -58.025  1.00  0.00
ATOM    505  CA  VAL   212     -17.335 -68.568 -57.203  1.00  0.00
ATOM    506  C   VAL   212     -17.325 -70.100 -57.275  1.00  0.00
ATOM    507  O   VAL   212     -16.809 -70.668 -58.235  1.00  0.00
ATOM    508  CB  VAL   212     -18.630 -67.992 -57.803  1.00  0.00
ATOM    509  CG1 VAL   212     -18.706 -66.465 -57.738  1.00  0.00
ATOM    510  CG2 VAL   212     -18.825 -68.339 -59.280  1.00  0.00
ATOM    511  N   GLY   213     -17.904 -70.738 -56.260  1.00  0.00
ATOM    512  CA  GLY   213     -17.918 -72.199 -56.143  1.00  0.00
ATOM    513  C   GLY   213     -18.501 -72.665 -54.814  1.00  0.00
ATOM    514  O   GLY   213     -19.049 -71.860 -54.054  1.00  0.00
ATOM    515  N   LEU   214     -18.377 -73.964 -54.528  1.00  0.00
ATOM    516  CA  LEU   214     -18.985 -74.566 -53.331  1.00  0.00
ATOM    517  C   LEU   214     -17.907 -75.080 -52.401  1.00  0.00
ATOM    518  O   LEU   214     -16.946 -75.691 -52.860  1.00  0.00
ATOM    519  CB  LEU   214     -19.942 -75.721 -53.689  1.00  0.00
ATOM    520  CG  LEU   214     -21.316 -75.249 -54.168  1.00  0.00
ATOM    521  CD1 LEU   214     -21.315 -74.515 -55.509  1.00  0.00
ATOM    522  CD2 LEU   214     -22.346 -76.359 -54.372  1.00  0.00
ATOM    523  N   PHE   215     -18.081 -74.827 -51.104  1.00  0.00
ATOM    524  CA  PHE   215     -17.087 -75.148 -50.066  1.00  0.00
ATOM    525  C   PHE   215     -17.062 -76.649 -49.776  1.00  0.00
ATOM    526  O   PHE   215     -18.092 -77.228 -49.468  1.00  0.00
ATOM    527  CB  PHE   215     -17.380 -74.367 -48.784  1.00  0.00
ATOM    528  CG  PHE   215     -17.234 -72.880 -48.933  1.00  0.00
ATOM    529  CD1 PHE   215     -15.998 -72.272 -48.794  1.00  0.00
ATOM    530  CD2 PHE   215     -18.332 -72.086 -49.215  1.00  0.00
ATOM    531  CE1 PHE   215     -15.864 -70.905 -48.932  1.00  0.00
ATOM    532  CE2 PHE   215     -18.202 -70.718 -49.352  1.00  0.00
ATOM    533  CZ  PHE   215     -16.966 -70.126 -49.211  1.00  0.00
ATOM    534  N   GLN   216     -15.886 -77.268 -49.842  1.00  0.00
ATOM    535  CA  GLN   216     -15.757 -78.696 -49.541  1.00  0.00
ATOM    536  C   GLN   216     -15.360 -78.930 -48.088  1.00  0.00
ATOM    537  O   GLN   216     -15.751 -79.933 -47.500  1.00  0.00
ATOM    538  CB  GLN   216     -14.734 -79.350 -50.472  1.00  0.00
ATOM    539  CG  GLN   216     -15.141 -79.355 -51.936  1.00  0.00
ATOM    540  CD  GLN   216     -16.370 -80.204 -52.195  1.00  0.00
ATOM    541  OE1 GLN   216     -16.522 -81.284 -51.624  1.00  0.00
ATOM    542  NE2 GLN   216     -17.253 -79.716 -53.059  1.00  0.00
ATOM    543  N   ARG   217     -15.505 -77.914 -47.257  1.00  0.00
ATOM    544  CA  ARG   217     -15.127 -78.082 -45.871  1.00  0.00
ATOM    545  C   ARG   217     -15.808 -79.282 -45.239  1.00  0.00
ATOM    546  O   ARG   217     -15.240 -79.992 -44.405  1.00  0.00
ATOM    547  CB  ARG   217     -15.455 -76.821 -45.069  1.00  0.00
ATOM    548  CG  ARG   217     -15.025 -76.882 -43.613  1.00  0.00
ATOM    549  CD  ARG   217     -15.381 -75.600 -42.878  1.00  0.00
ATOM    550  NE  ARG   217     -16.825 -75.402 -42.791  1.00  0.00
ATOM    551  CZ  ARG   217     -17.597 -75.931 -41.848  1.00  0.00
ATOM    552  NH1 ARG   217     -17.062 -76.693 -40.905  1.00  0.00
ATOM    553  NH2 ARG   217     -18.902 -75.694 -41.850  1.00  0.00
ATOM    554  N   GLY   218     -17.066 -79.525 -45.641  1.00  0.00
ATOM    555  CA  GLY   218     -17.782 -80.639 -45.099  1.00  0.00
ATOM    556  C   GLY   218     -17.367 -81.968 -45.687  1.00  0.00
ATOM    557  O   GLY   218     -17.319 -82.989 -44.994  1.00  0.00
ATOM    558  N   ARG   219     -17.056 -81.995 -46.982  1.00  0.00
ATOM    559  CA  ARG   219     -16.675 -83.292 -47.555  1.00  0.00
ATOM    560  C   ARG   219     -15.199 -83.602 -47.419  1.00  0.00
ATOM    561  O   ARG   219     -14.775 -84.761 -47.430  1.00  0.00
ATOM    562  CB  ARG   219     -17.060 -83.358 -49.034  1.00  0.00
ATOM    563  CG  ARG   219     -18.558 -83.359 -49.286  1.00  0.00
ATOM    564  CD  ARG   219     -18.869 -83.426 -50.773  1.00  0.00
ATOM    565  NE  ARG   219     -18.428 -84.685 -51.367  1.00  0.00
ATOM    566  CZ  ARG   219     -17.356 -84.812 -52.140  1.00  0.00
ATOM    567  NH1 ARG   219     -16.608 -83.752 -52.416  1.00  0.00
ATOM    568  NH2 ARG   219     -17.034 -85.999 -52.637  1.00  0.00
ATOM    569  N   ILE   220     -14.387 -82.566 -47.288  1.00  0.00
ATOM    570  CA  ILE   220     -12.935 -82.766 -47.210  1.00  0.00
ATOM    571  C   ILE   220     -12.257 -81.773 -46.264  1.00  0.00
ATOM    572  O   ILE   220     -11.447 -80.933 -46.664  1.00  0.00
ATOM    573  CB  ILE   220     -11.827 -82.578 -48.271  1.00  0.00
ATOM    574  CG1 ILE   220     -12.025 -83.446 -49.525  1.00  0.00
ATOM    575  CG2 ILE   220     -10.420 -82.928 -47.757  1.00  0.00
ATOM    576  CD1 ILE   220     -11.020 -83.149 -50.637  1.00  0.00
ATOM    577  N   ILE   221     -12.594 -81.872 -45.000  1.00  0.00
ATOM    578  CA  ILE   221     -12.037 -80.962 -44.005  1.00  0.00
ATOM    579  C   ILE   221     -10.509 -80.909 -44.005  1.00  0.00
ATOM    580  O   ILE   221      -9.894 -79.886 -43.694  1.00  0.00
ATOM    581  CB  ILE   221     -12.492 -81.335 -42.582  1.00  0.00
ATOM    582  CG1 ILE   221     -11.994 -82.735 -42.212  1.00  0.00
ATOM    583  CG2 ILE   221     -14.010 -81.323 -42.487  1.00  0.00
ATOM    584  CD1 ILE   221     -12.188 -83.088 -40.755  1.00  0.00
ATOM    585  N   LYS   222      -9.876 -82.029 -44.360  1.00  0.00
ATOM    586  CA  LYS   222      -8.414 -82.138 -44.407  1.00  0.00
ATOM    587  C   LYS   222      -7.823 -81.223 -45.444  1.00  0.00
ATOM    588  O   LYS   222      -6.632 -80.900 -45.402  1.00  0.00
ATOM    589  CB  LYS   222      -7.993 -83.582 -44.687  1.00  0.00
ATOM    590  CG  LYS   222      -8.320 -84.552 -43.564  1.00  0.00
ATOM    591  CD  LYS   222      -7.876 -85.965 -43.907  1.00  0.00
ATOM    592  CE  LYS   222      -8.204 -86.936 -42.785  1.00  0.00
ATOM    593  NZ  LYS   222      -7.773 -88.324 -43.108  1.00  0.00
ATOM    594  N   GLY   223      -8.605 -80.779 -46.392  1.00  0.00
ATOM    595  CA  GLY   223      -8.055 -79.869 -47.350  1.00  0.00
ATOM    596  C   GLY   223      -7.565 -78.623 -46.591  1.00  0.00
ATOM    597  O   GLY   223      -6.674 -77.894 -47.035  1.00  0.00
ATOM    598  N   ARG   224      -8.162 -78.380 -45.429  1.00  0.00
ATOM    599  CA  ARG   224      -7.784 -77.208 -44.644  1.00  0.00
ATOM    600  C   ARG   224      -6.997 -77.619 -43.425  1.00  0.00
ATOM    601  O   ARG   224      -6.923 -76.912 -42.416  1.00  0.00
ATOM    602  CB  ARG   224      -9.026 -76.413 -44.236  1.00  0.00
ATOM    603  CG  ARG   224      -9.993 -77.183 -43.352  1.00  0.00
ATOM    604  CD  ARG   224     -11.200 -76.335 -42.985  1.00  0.00
ATOM    605  NE  ARG   224     -12.140 -77.060 -42.135  1.00  0.00
ATOM    606  CZ  ARG   224     -13.088 -77.872 -42.591  1.00  0.00
ATOM    607  NH1 ARG   224     -13.226 -78.062 -43.896  1.00  0.00
ATOM    608  NH2 ARG   224     -13.898 -78.488 -41.742  1.00  0.00
ATOM    609  N   MET   225      -6.395 -78.788 -43.515  1.00  0.00
ATOM    610  CA  MET   225      -5.652 -79.292 -42.371  1.00  0.00
ATOM    611  C   MET   225      -6.639 -80.132 -41.591  1.00  0.00
ATOM    612  O   MET   225      -6.542 -81.359 -41.493  1.00  0.00
ATOM    613  CB  MET   225      -5.071 -78.134 -41.557  1.00  0.00
ATOM    614  CG  MET   225      -4.024 -77.319 -42.298  1.00  0.00
ATOM    615  SD  MET   225      -2.541 -78.269 -42.678  1.00  0.00
ATOM    616  CE  MET   225      -1.840 -78.470 -41.042  1.00  0.00
ATOM    617  N   LEU   226      -7.625 -79.435 -41.018  1.00  0.00
ATOM    618  CA  LEU   226      -8.682 -80.079 -40.284  1.00  0.00
ATOM    619  C   LEU   226      -9.768 -79.068 -39.991  1.00  0.00
ATOM    620  O   LEU   226      -9.520 -77.861 -39.933  1.00  0.00
ATOM    621  CB  LEU   226      -8.139 -80.699 -38.995  1.00  0.00
ATOM    622  CG  LEU   226      -7.140 -81.845 -39.162  1.00  0.00
ATOM    623  CD1 LEU   226      -6.574 -82.266 -37.814  1.00  0.00
ATOM    624  CD2 LEU   226      -7.812 -83.055 -39.793  1.00  0.00
ATOM    625  N   PRO   227     -11.006 -79.533 -39.796  1.00  0.00
ATOM    626  CA  PRO   227     -12.057 -78.589 -39.502  1.00  0.00
ATOM    627  C   PRO   227     -11.694 -77.913 -38.180  1.00  0.00
ATOM    628  O   PRO   227     -12.025 -76.753 -37.920  1.00  0.00
ATOM    629  CB  PRO   227     -13.311 -79.466 -39.481  1.00  0.00
ATOM    630  CG  PRO   227     -12.814 -80.816 -39.086  1.00  0.00
ATOM    631  CD  PRO   227     -11.465 -80.942 -39.735  1.00  0.00
ATOM    632  N   PRO   228     -10.998 -78.662 -37.329  1.00  0.00
ATOM    633  CA  PRO   228     -10.614 -78.097 -36.051  1.00  0.00
ATOM    634  C   PRO   228      -9.650 -76.925 -36.192  1.00  0.00
ATOM    635  O   PRO   228      -9.792 -75.886 -35.542  1.00  0.00
ATOM    636  CB  PRO   228     -10.012 -79.294 -35.313  1.00  0.00
ATOM    637  CG  PRO   228     -10.720 -80.490 -35.908  1.00  0.00
ATOM    638  CD  PRO   228     -10.819 -80.129 -37.379  1.00  0.00
ATOM    639  N   ASN   229      -8.638 -77.081 -37.058  1.00  0.00
ATOM    640  CA  ASN   229      -7.695 -75.995 -37.233  1.00  0.00
ATOM    641  C   ASN   229      -8.391 -74.780 -37.822  1.00  0.00
ATOM    642  O   ASN   229      -8.121 -73.636 -37.446  1.00  0.00
ATOM    643  CB  ASN   229      -6.532 -76.433 -38.125  1.00  0.00
ATOM    644  CG  ASN   229      -5.693 -77.527 -37.495  1.00  0.00
ATOM    645  OD1 ASN   229      -5.709 -77.710 -36.278  1.00  0.00
ATOM    646  ND2 ASN   229      -4.959 -78.259 -38.323  1.00  0.00
ATOM    647  N   CYS   230      -9.308 -75.007 -38.766  1.00  0.00
ATOM    648  CA  CYS   230     -10.001 -73.906 -39.372  1.00  0.00
ATOM    649  C   CYS   230     -11.039 -73.356 -38.397  1.00  0.00
ATOM    650  O   CYS   230     -11.942 -72.600 -38.767  1.00  0.00
ATOM    651  CB  CYS   230     -10.658 -74.342 -40.683  1.00  0.00
ATOM    652  SG  CYS   230      -9.484 -74.833 -41.987  1.00  0.00
ATOM    653  N   LYS   231     -10.845 -73.652 -37.099  1.00  0.00
ATOM    654  CA  LYS   231     -11.882 -73.274 -36.154  1.00  0.00
ATOM    655  C   LYS   231     -11.595 -71.874 -35.653  1.00  0.00
ATOM    656  O   LYS   231     -10.440 -71.441 -35.630  1.00  0.00
ATOM    657  CB  LYS   231     -11.949 -74.278 -35.002  1.00  0.00
ATOM    658  CG  LYS   231     -12.421 -75.663 -35.411  1.00  0.00
ATOM    659  CD  LYS   231     -12.464 -76.608 -34.221  1.00  0.00
ATOM    660  CE  LYS   231     -12.935 -77.993 -34.632  1.00  0.00
ATOM    661  NZ  LYS   231     -12.982 -78.929 -33.474  1.00  0.00
ATOM    662  N   GLU   232     -12.640 -71.167 -35.238  1.00  0.00
ATOM    663  CA  GLU   232     -12.469 -69.804 -34.735  1.00  0.00
ATOM    664  C   GLU   232     -11.346 -69.755 -33.689  1.00  0.00
ATOM    665  O   GLU   232     -11.138 -70.713 -32.947  1.00  0.00
ATOM    666  CB  GLU   232     -13.779 -69.284 -34.140  1.00  0.00
ATOM    667  CG  GLU   232     -14.886 -69.079 -35.161  1.00  0.00
ATOM    668  CD  GLU   232     -16.167 -68.565 -34.534  1.00  0.00
ATOM    669  OE1 GLU   232     -16.256 -68.548 -33.289  1.00  0.00
ATOM    670  OE2 GLU   232     -17.085 -68.178 -35.290  1.00  0.00
ATOM    671  N   GLY   233     -10.611 -68.649 -33.655  1.00  0.00
ATOM    672  CA  GLY   233      -9.551 -68.431 -32.664  1.00  0.00
ATOM    673  C   GLY   233      -8.208 -69.108 -32.932  1.00  0.00
ATOM    674  O   GLY   233      -7.264 -68.908 -32.165  1.00  0.00
ATOM    675  N   ASP   234      -8.100 -69.889 -34.014  1.00  0.00
ATOM    676  CA  ASP   234      -6.824 -70.534 -34.378  1.00  0.00
ATOM    677  C   ASP   234      -5.744 -69.500 -34.686  1.00  0.00
ATOM    678  O   ASP   234      -6.041 -68.382 -35.132  1.00  0.00
ATOM    679  CB  ASP   234      -7.016 -71.463 -35.578  1.00  0.00
ATOM    680  CG  ASP   234      -5.748 -72.207 -35.948  1.00  0.00
ATOM    681  OD1 ASP   234      -4.678 -71.867 -35.402  1.00  0.00
ATOM    682  OD2 ASP   234      -5.825 -73.132 -36.786  1.00  0.00
ATOM    683  N   VAL   235      -4.492 -69.873 -34.442  1.00  0.00
ATOM    684  CA  VAL   235      -3.368 -69.057 -34.851  1.00  0.00
ATOM    685  C   VAL   235      -2.900 -69.625 -36.191  1.00  0.00
ATOM    686  O   VAL   235      -2.705 -70.833 -36.325  1.00  0.00
ATOM    687  CB  VAL   235      -2.265 -69.076 -33.794  1.00  0.00
ATOM    688  CG1 VAL   235      -1.024 -68.275 -34.193  1.00  0.00
ATOM    689  CG2 VAL   235      -2.700 -68.494 -32.447  1.00  0.00
ATOM    690  N   ILE   236      -2.777 -68.758 -37.196  1.00  0.00
ATOM    691  CA  ILE   236      -2.465 -69.188 -38.572  1.00  0.00
ATOM    692  C   ILE   236      -1.337 -68.338 -39.147  1.00  0.00
ATOM    693  O   ILE   236      -1.276 -67.125 -38.919  1.00  0.00
ATOM    694  CB  ILE   236      -3.700 -69.095 -39.486  1.00  0.00
ATOM    695  CG1 ILE   236      -4.779 -70.079 -39.027  1.00  0.00
ATOM    696  CG2 ILE   236      -3.327 -69.424 -40.923  1.00  0.00
ATOM    697  CD1 ILE   236      -6.112 -69.889 -39.716  1.00  0.00
ATOM    698  N   ARG   237      -0.447 -68.988 -39.886  1.00  0.00
ATOM    699  CA  ARG   237       0.627 -68.299 -40.589  1.00  0.00
ATOM    700  C   ARG   237       0.313 -68.261 -42.088  1.00  0.00
ATOM    701  O   ARG   237      -0.345 -69.163 -42.623  1.00  0.00
ATOM    702  CB  ARG   237       1.968 -68.987 -40.326  1.00  0.00
ATOM    703  CG  ARG   237       2.448 -68.881 -38.888  1.00  0.00
ATOM    704  CD  ARG   237       3.782 -69.584 -38.697  1.00  0.00
ATOM    705  NE  ARG   237       4.257 -69.494 -37.321  1.00  0.00
ATOM    706  CZ  ARG   237       5.397 -70.023 -36.887  1.00  0.00
ATOM    707  NH1 ARG   237       6.181 -70.686 -37.726  1.00  0.00
ATOM    708  NH2 ARG   237       5.749 -69.888 -35.615  1.00  0.00
ATOM    709  N   GLU   238       0.760 -67.197 -42.757  1.00  0.00
ATOM    710  CA  GLU   238       0.553 -67.052 -44.204  1.00  0.00
ATOM    711  C   GLU   238       0.956 -68.334 -44.940  1.00  0.00
ATOM    712  O   GLU   238       1.980 -68.955 -44.619  1.00  0.00
ATOM    713  CB  GLU   238       1.344 -65.858 -44.742  1.00  0.00
ATOM    714  CG  GLU   238       0.850 -64.510 -44.241  1.00  0.00
ATOM    715  CD  GLU   238       1.658 -63.353 -44.794  1.00  0.00
ATOM    716  OE1 GLU   238       2.714 -63.604 -45.411  1.00  0.00
ATOM    717  OE2 GLU   238       1.234 -62.191 -44.611  1.00  0.00
ATOM    718  N   GLY   239       0.125 -68.743 -45.898  1.00  0.00
ATOM    719  CA  GLY   239       0.399 -69.941 -46.668  1.00  0.00
ATOM    720  C   GLY   239      -0.238 -71.203 -46.140  1.00  0.00
ATOM    721  O   GLY   239      -0.066 -72.258 -46.730  1.00  0.00
ATOM    722  N   GLN   240      -0.979 -71.111 -45.037  1.00  0.00
ATOM    723  CA  GLN   240      -1.654 -72.291 -44.474  1.00  0.00
ATOM    724  C   GLN   240      -2.982 -72.580 -45.176  1.00  0.00
ATOM    725  O   GLN   240      -3.790 -71.683 -45.366  1.00  0.00
ATOM    726  CB  GLN   240      -1.893 -72.107 -42.974  1.00  0.00
ATOM    727  CG  GLN   240      -2.524 -73.311 -42.294  1.00  0.00
ATOM    728  CD  GLN   240      -1.620 -74.529 -42.310  1.00  0.00
ATOM    729  OE1 GLN   240      -1.786 -75.426 -43.133  1.00  0.00
ATOM    730  NE2 GLN   240      -0.657 -74.559 -41.396  1.00  0.00
ATOM    731  N   VAL   241      -3.182 -73.837 -45.566  1.00  0.00
ATOM    732  CA  VAL   241      -4.458 -74.290 -46.124  1.00  0.00
ATOM    733  C   VAL   241      -5.583 -74.027 -45.141  1.00  0.00
ATOM    734  O   VAL   241      -5.675 -74.660 -44.091  1.00  0.00
ATOM    735  CB  VAL   241      -4.419 -75.788 -46.477  1.00  0.00
ATOM    736  CG1 VAL   241      -3.333 -76.066 -47.506  1.00  0.00
ATOM    737  CG2 VAL   241      -4.129 -76.620 -45.237  1.00  0.00
ATOM    738  N   ILE   242      -6.430 -73.080 -45.511  1.00  0.00
ATOM    739  CA  ILE   242      -7.514 -72.580 -44.674  1.00  0.00
ATOM    740  C   ILE   242      -8.868 -73.112 -45.134  1.00  0.00
ATOM    741  O   ILE   242      -9.764 -73.345 -44.326  1.00  0.00
ATOM    742  CB  ILE   242      -7.558 -71.041 -44.668  1.00  0.00
ATOM    743  CG1 ILE   242      -6.296 -70.473 -44.016  1.00  0.00
ATOM    744  CG2 ILE   242      -8.768 -70.545 -43.891  1.00  0.00
ATOM    745  CD1 ILE   242      -6.143 -68.978 -44.180  1.00  0.00
ATOM    746  N   GLY   243      -9.008 -73.304 -46.433  1.00  0.00
ATOM    747  CA  GLY   243     -10.260 -73.710 -47.006  1.00  0.00
ATOM    748  C   GLY   243     -10.033 -74.586 -48.206  1.00  0.00
ATOM    749  O   GLY   243      -8.936 -74.611 -48.748  1.00  0.00
ATOM    750  N   TYR   244     -11.071 -75.308 -48.613  1.00  0.00
ATOM    751  CA  TYR   244     -11.085 -75.958 -49.911  1.00  0.00
ATOM    752  C   TYR   244     -12.379 -75.618 -50.595  1.00  0.00
ATOM    753  O   TYR   244     -13.409 -75.489 -49.923  1.00  0.00
ATOM    754  CB  TYR   244     -10.909 -77.470 -49.755  1.00  0.00
ATOM    755  CG  TYR   244     -10.840 -78.217 -51.068  1.00  0.00
ATOM    756  CD1 TYR   244      -9.663 -78.257 -51.804  1.00  0.00
ATOM    757  CD2 TYR   244     -11.953 -78.882 -51.568  1.00  0.00
ATOM    758  CE1 TYR   244      -9.592 -78.935 -53.004  1.00  0.00
ATOM    759  CE2 TYR   244     -11.900 -79.567 -52.766  1.00  0.00
ATOM    760  CZ  TYR   244     -10.718 -79.594 -53.483  1.00  0.00
ATOM    761  OH  TYR   244     -10.655 -80.273 -54.677  1.00  0.00
ATOM    762  N   LEU   245     -12.305 -75.442 -51.922  1.00  0.00
ATOM    763  CA  LEU   245     -13.479 -75.185 -52.776  1.00  0.00
ATOM    764  C   LEU   245     -13.492 -76.102 -54.007  1.00  0.00
ATOM    765  O   LEU   245     -12.441 -76.535 -54.495  1.00  0.00
ATOM    766  CB  LEU   245     -13.587 -73.708 -53.256  1.00  0.00
ATOM    767  CG  LEU   245     -14.013 -72.738 -52.153  1.00  0.00
ATOM    768  CD1 LEU   245     -12.929 -72.409 -51.127  1.00  0.00
ATOM    769  CD2 LEU   245     -14.467 -71.363 -52.642  1.00  0.00
ATOM    770  N   ASN   246     -14.703 -76.398 -54.476  1.00  0.00
ATOM    771  CA  ASN   246     -14.938 -77.032 -55.774  1.00  0.00
ATOM    772  C   ASN   246     -15.259 -75.944 -56.796  1.00  0.00
ATOM    773  O   ASN   246     -16.171 -75.126 -56.576  1.00  0.00
ATOM    774  CB  ASN   246     -16.110 -78.023 -55.681  1.00  0.00
ATOM    775  CG  ASN   246     -16.233 -78.733 -57.022  1.00  0.00
ATOM    776  OD1 ASN   246     -16.600 -78.127 -58.028  1.00  0.00
ATOM    777  ND2 ASN   246     -15.934 -80.056 -57.109  1.00  0.00
ATOM    778  N   GLN   247     -14.485 -75.940 -57.890  1.00  0.00
ATOM    779  CA  GLN   247     -14.737 -75.100 -59.069  1.00  0.00
ATOM    780  C   GLN   247     -14.015 -75.675 -60.303  1.00  0.00
ATOM    781  O   GLN   247     -12.845 -76.049 -60.225  1.00  0.00
ATOM    782  CB  GLN   247     -14.289 -73.661 -58.807  1.00  0.00
ATOM    783  CG  GLN   247     -15.080 -72.952 -57.721  1.00  0.00
ATOM    784  CD  GLN   247     -14.546 -73.238 -56.330  1.00  0.00
ATOM    785  OE1 GLN   247     -13.572 -73.973 -56.168  1.00  0.00
ATOM    786  NE2 GLN   247     -15.182 -72.653 -55.322  1.00  0.00
ATOM    787  N   PHE   248     -14.724 -75.733 -61.430  1.00  0.00
ATOM    788  CA  PHE   248     -14.232 -76.346 -62.691  1.00  0.00
ATOM    789  C   PHE   248     -13.802 -77.799 -62.531  1.00  0.00
ATOM    790  O   PHE   248     -12.734 -78.197 -63.014  1.00  0.00
ATOM    791  CB  PHE   248     -13.068 -75.563 -63.345  1.00  0.00
ATOM    792  CG  PHE   248     -13.602 -74.239 -63.771  1.00  0.00
ATOM    793  CD1 PHE   248     -14.985 -74.014 -63.959  1.00  0.00
ATOM    794  CD2 PHE   248     -12.720 -73.167 -63.997  1.00  0.00
ATOM    795  CE1 PHE   248     -15.487 -72.743 -64.362  1.00  0.00
ATOM    796  CE2 PHE   248     -13.196 -71.883 -64.402  1.00  0.00
ATOM    797  CZ  PHE   248     -14.587 -71.673 -64.587  1.00  0.00
ATOM    798  N   GLY   249     -14.633 -78.582 -61.851  1.00  0.00
ATOM    799  CA  GLY   249     -14.359 -80.001 -61.642  1.00  0.00
ATOM    800  C   GLY   249     -13.006 -80.211 -60.937  1.00  0.00
ATOM    801  O   GLY   249     -12.422 -81.289 -61.005  1.00  0.00
ATOM    802  N   ALA   250     -12.536 -79.178 -60.241  1.00  0.00
ATOM    803  CA  ALA   250     -11.267 -79.208 -59.526  1.00  0.00
ATOM    804  C   ALA   250     -11.551 -78.787 -58.083  1.00  0.00
ATOM    805  O   ALA   250     -12.300 -77.850 -57.833  1.00  0.00
ATOM    806  CB  ALA   250     -10.240 -78.265 -60.195  1.00  0.00
ATOM    807  N   ALA   251     -10.994 -79.520 -57.136  1.00  0.00
ATOM    808  CA  ALA   251     -11.053 -79.156 -55.736  1.00  0.00
ATOM    809  C   ALA   251      -9.720 -78.462 -55.505  1.00  0.00
ATOM    810  O   ALA   251      -8.700 -78.953 -55.979  1.00  0.00
ATOM    811  CB  ALA   251     -11.279 -80.400 -54.864  1.00  0.00
ATOM    812  N   HIS   252      -9.694 -77.336 -54.802  1.00  0.00
ATOM    813  CA  HIS   252      -8.406 -76.678 -54.552  1.00  0.00
ATOM    814  C   HIS   252      -8.405 -75.784 -53.329  1.00  0.00
ATOM    815  O   HIS   252      -9.419 -75.185 -52.967  1.00  0.00
ATOM    816  CB  HIS   252      -7.983 -75.849 -55.766  1.00  0.00
ATOM    817  CG  HIS   252      -7.705 -76.666 -56.990  1.00  0.00
ATOM    818  ND1 HIS   252      -6.622 -77.511 -57.089  1.00  0.00
ATOM    819  CD2 HIS   252      -8.370 -76.769 -58.165  1.00  0.00
ATOM    820  CE1 HIS   252      -6.633 -78.097 -58.274  1.00  0.00
ATOM    821  NE2 HIS   252      -7.681 -77.666 -58.944  1.00  0.00
ATOM    822  N   PRO   253      -7.244 -75.704 -52.694  1.00  0.00
ATOM    823  CA  PRO   253      -7.169 -75.169 -51.350  1.00  0.00
ATOM    824  C   PRO   253      -6.770 -73.704 -51.322  1.00  0.00
ATOM    825  O   PRO   253      -5.687 -73.318 -51.760  1.00  0.00
ATOM    826  CB  PRO   253      -6.269 -76.054 -50.441  1.00  0.00
ATOM    827  CG  PRO   253      -5.132 -76.745 -51.196  1.00  0.00
ATOM    828  CD  PRO   253      -5.468 -77.061 -52.655  1.00  0.00
ATOM    829  N   VAL   254      -7.659 -72.893 -50.771  1.00  0.00
ATOM    830  CA  VAL   254      -7.364 -71.486 -50.530  1.00  0.00
ATOM    831  C   VAL   254      -6.453 -71.322 -49.328  1.00  0.00
ATOM    832  O   VAL   254      -6.647 -71.997 -48.327  1.00  0.00
ATOM    833  CB  VAL   254      -8.655 -70.723 -50.254  1.00  0.00
ATOM    834  CG1 VAL   254      -8.429 -69.259 -49.872  1.00  0.00
ATOM    835  CG2 VAL   254      -9.607 -70.682 -51.451  1.00  0.00
ATOM    836  N   LYS   255      -5.456 -70.452 -49.421  1.00  0.00
ATOM    837  CA  LYS   255      -4.476 -70.313 -48.350  1.00  0.00
ATOM    838  C   LYS   255      -4.401 -68.893 -47.813  1.00  0.00
ATOM    839  O   LYS   255      -4.888 -67.966 -48.436  1.00  0.00
ATOM    840  CB  LYS   255      -3.091 -70.749 -48.831  1.00  0.00
ATOM    841  CG  LYS   255      -2.978 -72.233 -49.136  1.00  0.00
ATOM    842  CD  LYS   255      -1.580 -72.597 -49.608  1.00  0.00
ATOM    843  CE  LYS   255      -1.468 -74.081 -49.914  1.00  0.00
ATOM    844  NZ  LYS   255      -0.102 -74.451 -50.376  1.00  0.00
ATOM    845  N   SER   256      -3.819 -68.749 -46.625  1.00  0.00
ATOM    846  CA  SER   256      -3.906 -67.504 -45.867  1.00  0.00
ATOM    847  C   SER   256      -3.038 -66.422 -46.454  1.00  0.00
ATOM    848  O   SER   256      -1.827 -66.593 -46.613  1.00  0.00
ATOM    849  CB  SER   256      -3.532 -67.734 -44.400  1.00  0.00
ATOM    850  OG  SER   256      -3.552 -66.503 -43.693  1.00  0.00
ATOM    851  N   ASP   257      -3.665 -65.297 -46.764  1.00  0.00
ATOM    852  CA  ASP   257      -2.931 -64.117 -47.188  1.00  0.00
ATOM    853  C   ASP   257      -1.977 -63.662 -46.079  1.00  0.00
ATOM    854  O   ASP   257      -0.793 -63.430 -46.339  1.00  0.00
ATOM    855  CB  ASP   257      -3.897 -62.992 -47.565  1.00  0.00
ATOM    856  CG  ASP   257      -4.754 -62.545 -46.398  1.00  0.00
ATOM    857  OD1 ASP   257      -4.738 -63.228 -45.352  1.00  0.00
ATOM    858  OD2 ASP   257      -5.443 -61.511 -46.528  1.00  0.00
ATOM    859  N   VAL   258      -2.497 -63.581 -44.847  1.00  0.00
ATOM    860  CA  VAL   258      -1.772 -62.989 -43.703  1.00  0.00
ATOM    861  C   VAL   258      -1.614 -63.925 -42.494  1.00  0.00
ATOM    862  O   VAL   258      -2.373 -64.884 -42.322  1.00  0.00
ATOM    863  CB  VAL   258      -2.461 -61.707 -43.201  1.00  0.00
ATOM    864  CG1 VAL   258      -1.771 -61.185 -41.950  1.00  0.00
ATOM    865  CG2 VAL   258      -2.410 -60.622 -44.266  1.00  0.00
ATOM    866  N   ALA   259      -0.607 -63.625 -41.671  1.00  0.00
ATOM    867  CA  ALA   259      -0.343 -64.345 -40.421  1.00  0.00
ATOM    868  C   ALA   259      -1.117 -63.726 -39.254  1.00  0.00
ATOM    869  O   ALA   259      -1.339 -62.510 -39.209  1.00  0.00
ATOM    870  CB  ALA   259       1.157 -64.327 -40.087  1.00  0.00
ATOM    871  N   GLY   260      -1.503 -64.567 -38.300  1.00  0.00
ATOM    872  CA  GLY   260      -2.178 -64.103 -37.098  1.00  0.00
ATOM    873  C   GLY   260      -3.332 -64.982 -36.674  1.00  0.00
ATOM    874  O   GLY   260      -3.277 -66.202 -36.826  1.00  0.00
ATOM    875  N   GLU   261      -4.384 -64.351 -36.159  1.00  0.00
ATOM    876  CA  GLU   261      -5.452 -65.055 -35.462  1.00  0.00
ATOM    877  C   GLU   261      -6.723 -65.086 -36.292  1.00  0.00
ATOM    878  O   GLU   261      -7.121 -64.064 -36.855  1.00  0.00
ATOM    879  CB  GLU   261      -5.726 -64.404 -34.105  1.00  0.00
ATOM    880  CG  GLU   261      -6.781 -65.119 -33.276  1.00  0.00
ATOM    881  CD  GLU   261      -7.025 -64.447 -31.939  1.00  0.00
ATOM    882  OE1 GLU   261      -6.369 -63.421 -31.662  1.00  0.00
ATOM    883  OE2 GLU   261      -7.873 -64.945 -31.169  1.00  0.00
ATOM    884  N   VAL   262      -7.367 -66.250 -36.353  1.00  0.00
ATOM    885  CA  VAL   262      -8.675 -66.372 -36.990  1.00  0.00
ATOM    886  C   VAL   262      -9.727 -65.767 -36.070  1.00  0.00
ATOM    887  O   VAL   262      -9.976 -66.285 -34.987  1.00  0.00
ATOM    888  CB  VAL   262      -9.027 -67.841 -37.302  1.00  0.00
ATOM    889  CG1 VAL   262     -10.506 -68.012 -37.655  1.00  0.00
ATOM    890  CG2 VAL   262      -8.157 -68.342 -38.444  1.00  0.00
ATOM    891  N   LEU   263     -10.357 -64.685 -36.515  1.00  0.00
ATOM    892  CA  LEU   263     -11.281 -63.924 -35.671  1.00  0.00
ATOM    893  C   LEU   263     -12.711 -64.422 -35.858  1.00  0.00
ATOM    894  O   LEU   263     -13.421 -64.653 -34.882  1.00  0.00
ATOM    895  CB  LEU   263     -11.231 -62.404 -35.960  1.00  0.00
ATOM    896  CG  LEU   263      -9.873 -61.769 -35.655  1.00  0.00
ATOM    897  CD1 LEU   263      -9.739 -60.303 -36.064  1.00  0.00
ATOM    898  CD2 LEU   263      -9.480 -61.763 -34.178  1.00  0.00
ATOM    899  N   LYS   264     -13.133 -64.573 -37.109  1.00  0.00
ATOM    900  CA  LYS   264     -14.475 -65.064 -37.400  1.00  0.00
ATOM    901  C   LYS   264     -14.404 -66.162 -38.443  1.00  0.00
ATOM    902  O   LYS   264     -13.321 -66.484 -38.937  1.00  0.00
ATOM    903  CB  LYS   264     -15.374 -63.920 -37.873  1.00  0.00
ATOM    904  CG  LYS   264     -15.670 -62.881 -36.804  1.00  0.00
ATOM    905  CD  LYS   264     -16.566 -61.776 -37.341  1.00  0.00
ATOM    906  CE  LYS   264     -16.861 -60.737 -36.272  1.00  0.00
ATOM    907  NZ  LYS   264     -17.739 -59.648 -36.784  1.00  0.00
ATOM    908  N   LEU   265     -15.549 -66.782 -38.713  1.00  0.00
ATOM    909  CA  LEU   265     -15.719 -67.640 -39.872  1.00  0.00
ATOM    910  C   LEU   265     -17.152 -67.535 -40.337  1.00  0.00
ATOM    911  O   LEU   265     -18.080 -67.901 -39.612  1.00  0.00
ATOM    912  CB  LEU   265     -15.342 -69.083 -39.531  1.00  0.00
ATOM    913  CG  LEU   265     -13.875 -69.335 -39.176  1.00  0.00
ATOM    914  CD1 LEU   265     -13.671 -70.771 -38.719  1.00  0.00
ATOM    915  CD2 LEU   265     -12.982 -69.089 -40.382  1.00  0.00
ATOM    916  N   LEU   266     -17.316 -67.056 -41.563  1.00  0.00
ATOM    917  CA  LEU   266     -18.629 -66.728 -42.112  1.00  0.00
ATOM    918  C   LEU   266     -19.102 -67.782 -43.139  1.00  0.00
ATOM    919  O   LEU   266     -19.918 -67.503 -44.024  1.00  0.00
ATOM    920  CB  LEU   266     -18.584 -65.301 -42.704  1.00  0.00
ATOM    921  CG  LEU   266     -18.256 -64.222 -41.670  1.00  0.00
ATOM    922  CD1 LEU   266     -18.092 -62.813 -42.238  1.00  0.00
ATOM    923  CD2 LEU   266     -19.302 -64.042 -40.571  1.00  0.00
ATOM    924  N   VAL   267     -18.602 -69.008 -42.995  1.00  0.00
ATOM    925  CA  VAL   267     -18.801 -70.060 -43.989  1.00  0.00
ATOM    926  C   VAL   267     -18.743 -71.439 -43.340  1.00  0.00
ATOM    927  O   VAL   267     -17.961 -71.661 -42.414  1.00  0.00
ATOM    928  CB  VAL   267     -17.705 -69.989 -45.074  1.00  0.00
ATOM    929  CG1 VAL   267     -17.536 -71.318 -45.797  1.00  0.00
ATOM    930  CG2 VAL   267     -18.015 -68.888 -46.073  1.00  0.00
ATOM    931  N   ASP   268     -19.566 -72.355 -43.852  1.00  0.00
ATOM    932  CA  ASP   268     -19.536 -73.768 -43.450  1.00  0.00
ATOM    933  C   ASP   268     -19.494 -74.661 -44.692  1.00  0.00
ATOM    934  O   ASP   268     -19.703 -74.197 -45.830  1.00  0.00
ATOM    935  CB  ASP   268     -20.754 -74.123 -42.582  1.00  0.00
ATOM    936  CG  ASP   268     -20.640 -73.354 -41.274  1.00  0.00
ATOM    937  OD1 ASP   268     -19.607 -73.528 -40.573  1.00  0.00
ATOM    938  OD2 ASP   268     -21.583 -72.581 -40.957  1.00  0.00
ATOM    939  N   GLU   269     -19.217 -75.941 -44.471  1.00  0.00
ATOM    940  CA  GLU   269     -19.175 -76.911 -45.563  1.00  0.00
ATOM    941  C   GLU   269     -20.536 -76.959 -46.255  1.00  0.00
ATOM    942  O   GLU   269     -21.570 -76.931 -45.588  1.00  0.00
ATOM    943  CB  GLU   269     -18.777 -78.292 -45.038  1.00  0.00
ATOM    944  CG  GLU   269     -19.753 -78.878 -44.029  1.00  0.00
ATOM    945  CD  GLU   269     -19.326 -80.244 -43.534  1.00  0.00
ATOM    946  OE1 GLU   269     -18.226 -80.350 -42.951  1.00  0.00
ATOM    947  OE2 GLU   269     -20.094 -81.213 -43.725  1.00  0.00
ATOM    948  N   GLY   270     -20.531 -76.995 -47.583  1.00  0.00
ATOM    949  CA  GLY   270     -21.767 -77.047 -48.359  1.00  0.00
ATOM    950  C   GLY   270     -22.141 -75.729 -49.019  1.00  0.00
ATOM    951  O   GLY   270     -22.779 -75.730 -50.084  1.00  0.00
ATOM    952  N   ASP   271     -21.735 -74.609 -48.409  1.00  0.00
ATOM    953  CA  ASP   271     -22.111 -73.261 -48.884  1.00  0.00
ATOM    954  C   ASP   271     -21.580 -72.920 -50.282  1.00  0.00
ATOM    955  O   ASP   271     -20.480 -73.331 -50.647  1.00  0.00
ATOM    956  CB  ASP   271     -21.623 -72.192 -47.904  1.00  0.00
ATOM    957  CG  ASP   271     -22.047 -70.794 -48.309  1.00  0.00
ATOM    958  OD1 ASP   271     -22.552 -70.629 -49.439  1.00  0.00
ATOM    959  OD2 ASP   271     -21.875 -69.861 -47.494  1.00  0.00
ATOM    960  N   PRO   272     -22.368 -72.160 -51.049  1.00  0.00
ATOM    961  CA  PRO   272     -21.941 -71.608 -52.347  1.00  0.00
ATOM    962  C   PRO   272     -21.386 -70.214 -52.099  1.00  0.00
ATOM    963  O   PRO   272     -21.984 -69.437 -51.359  1.00  0.00
ATOM    964  CB  PRO   272     -23.112 -71.504 -53.331  1.00  0.00
ATOM    965  CG  PRO   272     -24.454 -71.216 -52.654  1.00  0.00
ATOM    966  CD  PRO   272     -24.604 -71.881 -51.285  1.00  0.00
ATOM    967  N   VAL   273     -20.252 -69.902 -52.716  1.00  0.00
ATOM    968  CA  VAL   273     -19.551 -68.654 -52.469  1.00  0.00
ATOM    969  C   VAL   273     -19.464 -67.831 -53.740  1.00  0.00
ATOM    970  O   VAL   273     -19.461 -68.385 -54.839  1.00  0.00
ATOM    971  CB  VAL   273     -18.134 -68.902 -51.921  1.00  0.00
ATOM    972  CG1 VAL   273     -17.290 -69.647 -52.944  1.00  0.00
ATOM    973  CG2 VAL   273     -17.448 -67.583 -51.601  1.00  0.00
ATOM    974  N   GLY   274     -19.349 -66.513 -53.570  1.00  0.00
ATOM    975  CA  GLY   274     -18.947 -65.617 -54.644  1.00  0.00
ATOM    976  C   GLY   274     -17.798 -64.714 -54.188  1.00  0.00
ATOM    977  O   GLY   274     -17.628 -64.448 -52.992  1.00  0.00
ATOM    978  N   TYR   275     -17.001 -64.233 -55.151  1.00  0.00
ATOM    979  CA  TYR   275     -15.766 -63.535 -54.813  1.00  0.00
ATOM    980  C   TYR   275     -15.877 -62.199 -54.079  1.00  0.00
ATOM    981  O   TYR   275     -14.853 -61.706 -53.603  1.00  0.00
ATOM    982  CB  TYR   275     -14.939 -63.268 -56.072  1.00  0.00
ATOM    983  CG  TYR   275     -15.630 -62.378 -57.081  1.00  0.00
ATOM    984  CD1 TYR   275     -15.476 -60.999 -57.038  1.00  0.00
ATOM    985  CD2 TYR   275     -16.435 -62.921 -58.075  1.00  0.00
ATOM    986  CE1 TYR   275     -16.103 -60.179 -57.954  1.00  0.00
ATOM    987  CE2 TYR   275     -17.071 -62.117 -59.001  1.00  0.00
ATOM    988  CZ  TYR   275     -16.903 -60.745 -58.940  1.00  0.00
ATOM    989  OH  TYR   275     -17.532 -59.936 -59.857  1.00  0.00
ATOM    990  N   GLY   276     -17.069 -61.612 -53.979  1.00  0.00
ATOM    991  CA  GLY   276     -17.203 -60.382 -53.201  1.00  0.00
ATOM    992  C   GLY   276     -17.427 -60.698 -51.721  1.00  0.00
ATOM    993  O   GLY   276     -17.292 -59.820 -50.865  1.00  0.00
ATOM    994  N   ASP   277     -17.750 -61.956 -51.424  1.00  0.00
ATOM    995  CA  ASP   277     -17.977 -62.386 -50.049  1.00  0.00
ATOM    996  C   ASP   277     -16.654 -62.651 -49.306  1.00  0.00
ATOM    997  O   ASP   277     -15.690 -63.172 -49.882  1.00  0.00
ATOM    998  CB  ASP   277     -18.849 -63.643 -50.017  1.00  0.00
ATOM    999  CG  ASP   277     -19.175 -64.090 -48.606  1.00  0.00
ATOM   1000  OD1 ASP   277     -18.723 -63.424 -47.652  1.00  0.00
ATOM   1001  OD2 ASP   277     -19.884 -65.107 -48.455  1.00  0.00
ATOM   1002  N   HIS   278     -16.628 -62.270 -48.030  1.00  0.00
ATOM   1003  CA  HIS   278     -15.510 -62.532 -47.118  1.00  0.00
ATOM   1004  C   HIS   278     -15.792 -63.800 -46.287  1.00  0.00
ATOM   1005  O   HIS   278     -16.717 -63.827 -45.482  1.00  0.00
ATOM   1006  CB  HIS   278     -15.270 -61.328 -46.205  1.00  0.00
ATOM   1007  CG  HIS   278     -14.096 -61.489 -45.289  1.00  0.00
ATOM   1008  ND1 HIS   278     -13.908 -60.701 -44.176  1.00  0.00
ATOM   1009  CD2 HIS   278     -13.049 -62.347 -45.324  1.00  0.00
ATOM   1010  CE1 HIS   278     -12.795 -61.068 -43.564  1.00  0.00
ATOM   1011  NE2 HIS   278     -12.256 -62.064 -44.239  1.00  0.00
ATOM   1012  N   MET   279     -14.966 -64.827 -46.464  1.00  0.00
ATOM   1013  CA  MET   279     -15.309 -66.192 -46.049  1.00  0.00
ATOM   1014  C   MET   279     -14.824 -66.519 -44.653  1.00  0.00
ATOM   1015  O   MET   279     -15.403 -67.343 -43.957  1.00  0.00
ATOM   1016  CB  MET   279     -14.735 -67.212 -47.034  1.00  0.00
ATOM   1017  CG  MET   279     -15.332 -67.130 -48.429  1.00  0.00
ATOM   1018  SD  MET   279     -17.084 -67.548 -48.464  1.00  0.00
ATOM   1019  CE  MET   279     -17.818 -65.919 -48.594  1.00  0.00
ATOM   1020  N   VAL   280     -13.711 -65.916 -44.275  1.00  0.00
ATOM   1021  CA  VAL   280     -13.266 -65.914 -42.894  1.00  0.00
ATOM   1022  C   VAL   280     -12.453 -64.611 -42.728  1.00  0.00
ATOM   1023  O   VAL   280     -12.195 -63.912 -43.718  1.00  0.00
ATOM   1024  CB  VAL   280     -12.432 -67.166 -42.568  1.00  0.00
ATOM   1025  CG1 VAL   280     -11.162 -67.193 -43.405  1.00  0.00
ATOM   1026  CG2 VAL   280     -12.040 -67.179 -41.099  1.00  0.00
ATOM   1027  N   ALA   281     -12.169 -64.213 -41.496  1.00  0.00
ATOM   1028  CA  ALA   281     -11.358 -63.021 -41.222  1.00  0.00
ATOM   1029  C   ALA   281     -10.120 -63.460 -40.462  1.00  0.00
ATOM   1030  O   ALA   281     -10.163 -64.457 -39.766  1.00  0.00
ATOM   1031  CB  ALA   281     -12.167 -61.989 -40.403  1.00  0.00
ATOM   1032  N   VAL   282      -9.021 -62.727 -40.592  1.00  0.00
ATOM   1033  CA  VAL   282      -7.806 -63.012 -39.836  1.00  0.00
ATOM   1034  C   VAL   282      -7.145 -61.727 -39.380  1.00  0.00
ATOM   1035  O   VAL   282      -6.965 -60.787 -40.157  1.00  0.00
ATOM   1036  CB  VAL   282      -6.800 -63.821 -40.674  1.00  0.00
ATOM   1037  CG1 VAL   282      -5.502 -64.139 -39.929  1.00  0.00
ATOM   1038  CG2 VAL   282      -7.340 -65.177 -41.133  1.00  0.00
ATOM   1039  N   LEU   283      -6.757 -61.692 -38.120  1.00  0.00
ATOM   1040  CA  LEU   283      -6.032 -60.560 -37.624  1.00  0.00
ATOM   1041  C   LEU   283      -4.567 -60.741 -37.999  1.00  0.00
ATOM   1042  O   LEU   283      -4.036 -61.859 -37.974  1.00  0.00
ATOM   1043  CB  LEU   283      -6.172 -60.430 -36.105  1.00  0.00
ATOM   1044  CG  LEU   283      -5.524 -59.165 -35.539  1.00  0.00
ATOM   1045  CD1 LEU   283      -6.167 -57.854 -35.987  1.00  0.00
ATOM   1046  CD2 LEU   283      -5.534 -59.062 -34.014  1.00  0.00
ATOM   1047  N   PRO   284      -3.918 -59.640 -38.380  1.00  0.00
ATOM   1048  CA  PRO   284      -2.463 -59.575 -38.471  1.00  0.00
ATOM   1049  C   PRO   284      -1.803 -59.753 -37.105  1.00  0.00
ATOM   1050  O   PRO   284      -1.340 -60.842 -36.790  1.00  0.00
ATOM   1051  CB  PRO   284      -2.207 -58.162 -39.005  1.00  0.00
ATOM   1052  CG  PRO   284      -3.457 -57.805 -39.734  1.00  0.00
ATOM   1053  CD  PRO   284      -4.564 -58.448 -38.957  1.00  0.00
SPDBVT        1.0000000000         0.0000000000         0.0000000000 
SPDBVT        0.0000000000         1.0000000000         0.0000000000 
SPDBVT        0.0000000000         0.0000000000         1.0000000000 
SPDBVT        0.0000000000         0.0000000000         0.0000000000 
SPDBVT        0.0000000000         0.0000000000         0.0000000000 
SPDBVV default;
SPDBVV      4.222755349071    1553.931218575253      20.000000000000
SPDBVV        0.2155594022        -0.5056200943        -0.8353935985 
SPDBVV       -0.7742271667         0.4328449484        -0.4617548537 
SPDBVV        0.5950684317         0.7463200191        -0.2981610147 
SPDBVV      -34.7384986877       -63.2934989929       -48.2335014343 
SPDBVV        0.0000000000         0.0000000000         0.0000000000 
SPDBVf 34 34 34 34 34 34 34 34 34 34 34 34 34 34 34 42 34 34 42 42
SPDBVf 34 34 34 34 34 34 34 34 34 34 34 42 34 34 34 34 42 34 34 34
SPDBVf 34 34 34 34 34 34 34 34 34 42 34 34 34 34 34 34 34 34 34 34
SPDBVf 42 42 34 34 34 34 42 34 34 34 34 34 34 34 34 34 34 34 34 34
SPDBVf 34 34 34 34 34 34 34 42 34 34 34 34 42 34 34 34 34 34 34 34
SPDBVf 42 34 34 34 34 34 34 42 34 42 34 34 34 34 42 34 34 34 42 34
SPDBVf 34 34 34 42 34 34 34 34 34 34 34 34 34 34 34 34 34 34 34 34
SPDBVc 0.50 0.50 0.50 0.50 0.50 0.50 0.50 0.50 0.50 0.50 0.50 0.50 
SPDBVc 0.50 0.50 0.50 0.50 0.50 0.50 0.50 0.50 0.50 0.50 0.50 0.50 
SPDBVc 0.50 0.50 0.50 0.50 0.50 0.50 0.50 0.50 0.50 0.50 0.50 0.50 
SPDBVc 0.50 0.50 0.50 0.50 0.50 0.50 0.50 0.50 0.50 0.50 0.50 0.50 
SPDBVc 0.50 0.50 0.50 0.50 0.50 0.50 0.50 0.50 0.50 0.50 0.50 0.50 
SPDBVc 0.50 0.50 0.50 0.50 0.50 0.50 0.50 0.50 0.50 0.50 0.50 0.50 
SPDBVc 0.50 0.50 0.50 0.50 0.50 0.50 0.50 0.50 0.50 0.50 0.50 0.50 
SPDBVc 0.50 0.50 0.50 0.50 0.50 0.50 0.50 0.50 0.50 0.50 0.50 0.50 
SPDBVc 0.50 0.50 0.50 0.50 0.50 0.50 0.50 0.50 0.50 0.50 0.50 0.50 
SPDBVc 0.50 0.50 0.50 0.50 0.50 0.50 0.50 0.50 0.50 0.50 0.50 0.50 
SPDBVc 0.50 0.50 0.50 0.50 0.50 0.50 0.50 0.50 0.50 0.50 0.50 0.50 
SPDBVc 0.50 0.50 0.50 0.50 0.50 0.50 0.50 0.50 0.50 0.50 0.50 0.50 
SPDBVc 0.50 0.50 0.50 0.50 0.50 0.50 0.50 0.50 0.50 0.50 0.50 0.50 
SPDBVc 0.50 0.50 0.50 0.50 0.50 0.50 0.50 0.50 0.50 0.50 0.50 0.50 
SPDBVc 0.50 0.50 0.50 0.50 0.50 0.50 0.50 0.50 0.50 0.50 0.50 0.50 
SPDBVc 0.50 0.50 0.50 0.50 0.50 0.50 0.50 0.50 0.50 0.50 0.50 0.50 
SPDBVc 0.50 0.50 0.50 0.50 0.50 0.50 0.50 0.50 0.50 0.50 0.50 0.50 
SPDBVc 0.50 0.50 0.50 0.50 0.50 0.50 0.50 0.50 0.50 0.50 0.50 0.50 
SPDBVc 0.50 0.50 0.50 0.50 0.50 0.50 0.50 0.50 0.50 0.50 0.50 0.50 
SPDBVc 0.50 0.50 0.50 0.50 0.50 0.50 0.50 0.50 0.50 0.50 0.50 0.50 
SPDBVc 0.50 0.50 0.50 0.50 0.50 0.50 0.50 0.50 0.50 0.50 0.50 0.50 
SPDBVc 0.50 0.50 0.50 0.50 0.50 0.50 0.50 0.50 0.50 0.50 0.50 0.50 
SPDBVc 0.50 0.50 0.50 0.50 0.50 0.50 0.50 0.50 0.50 0.50 0.50 0.50 
SPDBVc 0.50 0.50 0.50 0.50 0.50 0.50 0.50 0.50 0.50 0.50 0.50 0.50 
SPDBVc 0.50 0.50 0.50 0.50 0.50 0.50 0.50 0.50 0.50 0.50 0.50 0.50 
SPDBVc 0.50 0.50 0.50 0.50 0.50 0.50 0.50 0.50 0.50 0.50 0.50 0.50 
SPDBVc 0.50 0.50 0.50 0.50 0.50 0.50 0.50 0.50 0.50 0.50 0.50 0.50 
SPDBVc 0.50 0.50 0.50 0.50 0.50 0.50 0.50 0.50 0.50 0.50 0.50 0.50 
SPDBVc 0.50 0.50 0.50 0.50 0.50 0.50 0.50 0.50 0.50 0.50 0.50 0.50 
SPDBVc 0.50 0.50 0.50 0.50 0.50 0.50 0.50 0.50 0.50 0.50 0.50 0.50 
SPDBVc 0.50 0.50 0.50 0.50 0.50 0.50 0.50 0.50 0.50 0.50 0.50 0.50 
SPDBVc 0.50 0.50 0.50 0.50 0.50 0.50 0.50 0.50 0.50 0.50 0.50 0.50 
SPDBVc 0.50 0.50 0.50 0.50 0.50 0.50 0.50 0.50 0.50 0.50 0.50 0.50 
SPDBVc 0.50 0.50 0.50 0.50 0.50 0.50 0.50 0.50 0.50 0.50 0.50 0.50 
SPDBVc 0.50 0.50 0.50 0.50 0.50 0.50 0.50 0.50 0.50 0.50 0.50 0.50 
SPDBVC 0.50 0.50 0.50 0.50 0.50 0.50 0.50 0.50 0.50 0.50 0.50 0.50 
SPDBVC 0.50 0.50 0.50 0.50 0.50 0.50 0.50 0.50 0.50 0.50 0.50 0.50 
SPDBVC 0.50 0.50 0.50 0.50 0.50 0.50 0.50 0.50 0.50 0.50 0.50 0.50 
SPDBVC 0.50 0.50 0.50 0.50 0.50 0.50 0.50 0.50 0.50 0.50 0.50 0.50 
SPDBVC 0.50 0.50 0.50 0.50 0.50 0.50 0.50 0.50 0.50 0.50 0.50 0.50 
SPDBVC 0.50 0.50 0.50 0.50 0.50 0.50 0.50 0.50 0.50 0.50 0.50 0.50 
SPDBVC 0.50 0.50 0.50 0.50 0.50 0.50 0.50 0.50 0.50 0.50 0.50 0.50 
SPDBVC 0.50 0.50 0.50 0.50 0.50 0.50 0.50 0.50 0.50 0.50 0.50 0.50 
SPDBVC 0.50 0.50 0.50 0.50 0.50 0.50 0.50 0.50 0.50 0.50 0.50 0.50 
SPDBVC 0.50 0.50 0.50 0.50 0.50 0.50 0.50 0.50 0.50 0.50 0.50 0.50 
SPDBVC 0.50 0.50 0.50 0.50 0.50 0.50 0.50 0.50 0.50 0.50 0.50 0.50 
SPDBVC 0.50 0.50 0.50 0.50 0.50 0.50 0.50 0.50 0.50 0.50 0.50 0.50 
SPDBVC 0.50 0.50 0.50 0.50 0.50 0.50 0.50 0.50 0.50 0.50 0.50 0.50 
SPDBVC 0.50 0.50 0.50 0.50 0.50 0.50 0.50 0.50 0.50 0.50 0.50 0.50 
SPDBVC 0.50 0.50 0.50 0.50 0.50 0.50 0.50 0.50 0.50 0.50 0.50 0.50 
SPDBVC 0.50 0.50 0.50 0.50 0.50 0.50 0.50 0.50 0.50 0.50 0.50 0.50 
SPDBVC 0.50 0.50 0.50 0.50 0.50 0.50 0.50 0.50 0.50 0.50 0.50 0.50 
SPDBVC 0.50 0.50 0.50 0.50 0.50 0.50 0.50 0.50 0.50 0.50 0.50 0.50 
SPDBVC 0.50 0.50 0.50 0.50 0.50 0.50 0.50 0.50 0.50 0.50 0.50 0.50 
SPDBVC 0.50 0.50 0.50 0.50 0.50 0.50 0.50 0.50 0.50 0.50 0.50 0.50 
SPDBVC 0.50 0.50 0.50 0.50 0.50 0.50 0.50 0.50 0.50 0.50 0.50 0.50 
SPDBVC 0.50 0.50 0.50 0.50 0.50 0.50 0.50 0.50 0.50 0.50 0.50 0.50 
SPDBVC 0.50 0.50 0.50 0.50 0.50 0.50 0.50 0.50 0.50 0.50 0.50 0.50 
SPDBVC 0.50 0.50 0.50 0.50 0.50 0.50 0.50 0.50 0.50 0.50 0.50 0.50 
SPDBVC 0.50 0.50 0.50 0.50 0.50 0.50 0.50 0.50 0.50 0.50 0.50 0.50 
SPDBVC 0.50 0.50 0.50 0.50 0.50 0.50 0.50 0.50 0.50 0.50 0.50 0.50 
SPDBVC 0.50 0.50 0.50 0.50 0.50 0.50 0.50 0.50 0.50 0.50 0.50 0.50 
SPDBVC 0.50 0.50 0.50 0.50 0.50 0.50 0.50 0.50 0.50 0.50 0.50 0.50 
SPDBVC 0.50 0.50 0.50 0.50 0.50 0.50 0.50 0.50 0.50 0.50 0.50 0.50 
SPDBVC 0.50 0.50 0.50 0.50 0.50 0.50 0.50 0.50 0.50 0.50 0.50 0.50 
SPDBVC 0.50 0.50 0.50 0.50 0.50 0.50 0.50 0.50 0.50 0.50 0.50 0.50 
SPDBVC 0.50 0.50 0.50 0.50 0.50 0.50 0.50 0.50 0.50 0.50 0.50 0.50 
SPDBVC 0.50 0.50 0.50 0.50 0.50 0.50 0.50 0.50 0.50 0.50 0.50 0.50 
SPDBVC 0.50 0.50 0.50 0.50 0.50 0.50 0.50 0.50 0.50 0.50 0.50 0.50 
SPDBVC 0.50 0.50 0.50 0.50 0.50 0.50 0.50 0.50 0.50 0.50 0.50 0.50 
SPDBVR 0.50 0.50 0.50 0.50 0.50 0.50 0.50 0.50 0.50 0.50 0.50 0.50 
SPDBVR 0.50 0.50 0.50 0.50 0.50 0.50 0.50 0.50 0.50 0.50 0.50 0.50 
SPDBVR 0.50 0.50 0.50 0.50 0.50 0.50 0.50 0.50 0.50 0.50 0.50 0.50 
SPDBVR 0.50 0.50 0.50 0.50 0.50 0.50 0.50 0.50 0.50 0.50 0.50 0.50 
SPDBVR 0.50 0.50 0.50 0.50 0.50 0.50 0.50 0.50 0.50 0.50 0.50 0.50 
SPDBVR 0.50 0.50 0.50 0.50 0.50 0.50 0.50 0.50 0.50 0.50 0.50 0.50 
SPDBVR 0.50 0.50 0.50 0.50 0.50 0.50 0.50 0.50 0.50 0.50 0.50 0.50 
SPDBVR 0.50 0.50 0.50 0.50 0.50 0.50 0.50 0.50 0.50 0.50 0.50 0.50 
SPDBVR 0.50 0.50 0.50 0.50 0.50 0.50 0.50 0.50 0.50 0.50 0.50 0.50 
SPDBVR 0.50 0.50 0.50 0.50 0.50 0.50 0.50 0.50 0.50 0.50 0.50 0.50 
SPDBVR 0.50 0.50 0.50 0.50 0.50 0.50 0.50 0.50 0.50 0.50 0.50 0.50 
SPDBVR 0.50 0.50 0.50 0.50 0.50 0.50 0.50 0.50 0.50 0.50 0.50 0.50 
SPDBVR 0.50 0.50 0.50 0.50 0.50 0.50 0.50 0.50 0.50 0.50 0.50 0.50 
SPDBVR 0.50 0.50 0.50 0.50 0.50 0.50 0.50 0.50 0.50 0.50 0.50 0.50 
SPDBVR 0.50 0.50 0.50 0.50 0.50 0.50 0.50 0.50 0.50 0.50 0.50 0.50 
SPDBVR 0.50 0.50 0.50 0.50 0.50 0.50 0.50 0.50 0.50 0.50 0.50 0.50 
SPDBVR 0.50 0.50 0.50 0.50 0.50 0.50 0.50 0.50 0.50 0.50 0.50 0.50 
SPDBVR 0.50 0.50 0.50 0.50 0.50 0.50 0.50 0.50 0.50 0.50 0.50 0.50 
SPDBVR 0.50 0.50 0.50 0.50 0.50 0.50 0.50 0.50 0.50 0.50 0.50 0.50 
SPDBVR 0.50 0.50 0.50 0.50 0.50 0.50 0.50 0.50 0.50 0.50 0.50 0.50 
SPDBVR 0.50 0.50 0.50 0.50 0.50 0.50 0.50 0.50 0.50 0.50 0.50 0.50 
SPDBVR 0.50 0.50 0.50 0.50 0.50 0.50 0.50 0.50 0.50 0.50 0.50 0.50 
SPDBVR 0.50 0.50 0.50 0.50 0.50 0.50 0.50 0.50 0.50 0.50 0.50 0.50 
SPDBVR 0.50 0.50 0.50 0.50 0.50 0.50 0.50 0.50 0.50 0.50 0.50 0.50 
SPDBVR 0.50 0.50 0.50 0.50 0.50 0.50 0.50 0.50 0.50 0.50 0.50 0.50 
SPDBVR 0.50 0.50 0.50 0.50 0.50 0.50 0.50 0.50 0.50 0.50 0.50 0.50 
SPDBVR 0.50 0.50 0.50 0.50 0.50 0.50 0.50 0.50 0.50 0.50 0.50 0.50 
SPDBVR 0.50 0.50 0.50 0.50 0.50 0.50 0.50 0.50 0.50 0.50 0.50 0.50 
SPDBVR 0.50 0.50 0.50 0.50 0.50 0.50 0.50 0.50 0.50 0.50 0.50 0.50 
SPDBVR 0.50 0.50 0.50 0.50 0.50 0.50 0.50 0.50 0.50 0.50 0.50 0.50 
SPDBVR 0.50 0.50 0.50 0.50 0.50 0.50 0.50 0.50 0.50 0.50 0.50 0.50 
SPDBVR 0.50 0.50 0.50 0.50 0.50 0.50 0.50 0.50 0.50 0.50 0.50 0.50 
SPDBVR 0.50 0.50 0.50 0.50 0.50 0.50 0.50 0.50 0.50 0.50 0.50 0.50 
SPDBVR 0.50 0.50 0.50 0.50 0.50 0.50 0.50 0.50 0.50 0.50 0.50 0.50 
SPDBVR 0.50 0.50 0.50 0.50 0.50 0.50 0.50 0.50 0.50 0.50 0.50 0.50 
SPDBVl 1.00 1.00 1.00 1.00 1.00 1.00 1.00 1.00 1.00 1.00 1.00 1.00 
SPDBVl 1.00 1.00 1.00 1.00 1.00 1.00 1.00 1.00 1.00 1.00 1.00 1.00 
SPDBVl 1.00 1.00 1.00 1.00 1.00 1.00 1.00 1.00 1.00 1.00 1.00 1.00 
SPDBVl 1.00 1.00 1.00 1.00 1.00 1.00 1.00 1.00 1.00 1.00 1.00 1.00 
SPDBVl 1.00 1.00 1.00 1.00 1.00 1.00 1.00 1.00 1.00 1.00 1.00 1.00 
SPDBVl 1.00 1.00 1.00 1.00 1.00 1.00 1.00 1.00 1.00 1.00 1.00 1.00 
SPDBVl 1.00 1.00 1.00 1.00 1.00 1.00 1.00 1.00 1.00 1.00 1.00 1.00 
SPDBVl 1.00 1.00 1.00 1.00 1.00 1.00 1.00 1.00 1.00 1.00 1.00 1.00 
SPDBVl 1.00 1.00 1.00 1.00 1.00 1.00 1.00 1.00 1.00 1.00 1.00 1.00 
SPDBVl 1.00 1.00 1.00 1.00 1.00 1.00 1.00 1.00 1.00 1.00 1.00 1.00 
SPDBVl 1.00 1.00 1.00 1.00 1.00 1.00 1.00 1.00 1.00 1.00 1.00 1.00 
SPDBVl 1.00 1.00 1.00 1.00 1.00 1.00 1.00 1.00 1.00 1.00 1.00 1.00 
SPDBVl 1.00 1.00 1.00 1.00 1.00 1.00 1.00 1.00 1.00 1.00 1.00 1.00 
SPDBVl 1.00 1.00 1.00 1.00 1.00 1.00 1.00 1.00 1.00 1.00 1.00 1.00 
SPDBVl 1.00 1.00 1.00 1.00 1.00 1.00 1.00 1.00 1.00 1.00 1.00 1.00 
SPDBVl 1.00 1.00 1.00 1.00 1.00 1.00 1.00 1.00 1.00 1.00 1.00 1.00 
SPDBVl 1.00 1.00 1.00 1.00 1.00 1.00 1.00 1.00 1.00 1.00 1.00 1.00 
SPDBVl 1.00 1.00 1.00 1.00 1.00 1.00 1.00 1.00 1.00 1.00 1.00 1.00 
SPDBVl 1.00 1.00 1.00 1.00 1.00 1.00 1.00 1.00 1.00 1.00 1.00 1.00 
SPDBVl 1.00 1.00 1.00 1.00 1.00 1.00 1.00 1.00 1.00 1.00 1.00 1.00 
SPDBVl 1.00 1.00 1.00 1.00 1.00 1.00 1.00 1.00 1.00 1.00 1.00 1.00 
SPDBVl 1.00 1.00 1.00 1.00 1.00 1.00 1.00 1.00 1.00 1.00 1.00 1.00 
SPDBVl 1.00 1.00 1.00 1.00 1.00 1.00 1.00 1.00 1.00 1.00 1.00 1.00 
SPDBVl 1.00 1.00 1.00 1.00 1.00 1.00 1.00 1.00 1.00 1.00 1.00 1.00 
SPDBVl 1.00 1.00 1.00 1.00 1.00 1.00 1.00 1.00 1.00 1.00 1.00 1.00 
SPDBVl 1.00 1.00 1.00 1.00 1.00 1.00 1.00 1.00 1.00 1.00 1.00 1.00 
SPDBVl 1.00 1.00 1.00 1.00 1.00 1.00 1.00 1.00 1.00 1.00 1.00 1.00 
SPDBVl 1.00 1.00 1.00 1.00 1.00 1.00 1.00 1.00 1.00 1.00 1.00 1.00 
SPDBVl 1.00 1.00 1.00 1.00 1.00 1.00 1.00 1.00 1.00 1.00 1.00 1.00 
SPDBVl 1.00 1.00 1.00 1.00 1.00 1.00 1.00 1.00 1.00 1.00 1.00 1.00 
SPDBVl 1.00 1.00 1.00 1.00 1.00 1.00 1.00 1.00 1.00 1.00 1.00 1.00 
SPDBVl 1.00 1.00 1.00 1.00 1.00 1.00 1.00 1.00 1.00 1.00 1.00 1.00 
SPDBVl 1.00 1.00 1.00 1.00 1.00 1.00 1.00 1.00 1.00 1.00 1.00 1.00 
SPDBVl 1.00 1.00 1.00 1.00 1.00 1.00 1.00 1.00 1.00 1.00 1.00 1.00 
SPDBVl 1.00 1.00 1.00 1.00 1.00 1.00 1.00 1.00 1.00 1.00 1.00 1.00 
SPDBVb 0.00 0.00 0.20
SPDBVg    64    64    64    64    64    64    64    64    64    64
SPDBVg    64    64    64    64    64    64    64    64    64    64
SPDBVg    64    64    64    64    64    64    64    64    64    64
SPDBVg    64    64    64    64    64    64    64    64    64    64
SPDBVg    64    64    64    64    64    64    64    64    64    64
SPDBVg    64    64    64    64    64    64    64    64    64    64
SPDBVg    64    64    64    64    64    64    64    64    64    64
SPDBVg    64    64    64    64    64    64    64    64    64    64
SPDBVg    64    64    64    64    64    64    64    64    64    64
SPDBVg    64    64    64    64    64    64    64    64    64    64
SPDBVg    64    64    64    64    64    64    64    64    64    64
SPDBVg    64    64    64    64    64    64    64    64    64    64
SPDBVg    64    64    64    64    64    64    64    64    64    64
SPDBVg    64    64    64    64    64    64    64    64    64    64
SPDBVi        1 1 1 0 1 0 1 1 0 1 0 1 1 0  0
SPDBVp        0
END
