# Supplementary material for: Allelic Diversity of Acetyl Coenzyme A Carboxylase accD/bccp Genes Implicated in Nuclear-Cytoplasmic Conflict in the Wild and Domesticated Pea (Pisum sp.)
Source: Int J Mol Sci. 2019 Apr 10;20(7):1773. doi: 10.3390/ijms20071773 (PMC6480052; doi:10.3390/ijms20071773)
Supplement: Supplementary file 1 [file ijms-20-01773-s001.zip › Supplementary Table S1.xlsx]

## Sheet: paired
Accession	Germplasm source	Country of origin	LAT	LONG	Region/nearest settlement	Taxonomic group	ACCD alleles	MP groups (see Fig. 2)	BCCP alleles	MP groups (see Fig.3)	Trněný et al. 2018 genetic groups assignment DARTseq (22,000SNPs)
ARI00989	GNGB	Cyprus			NA	P.sativum- landraces	accD29	I	bccp18	F	6
ATC1044	AGB	India			NA	P.sativum- landraces	accD29	I	bccp22	F	6
ATC4285	AGB	China			NA	P.sativum- landraces	accD29	I	bccp22	F	3
ATC6926	AGB	China			NA	P.sativum- landraces	accD29	I	bccp22	F	3
ATC6927	AGB	China			NA	P.sativum- landraces	accD6	B	bccp22	F
ATC6937	AGB	China			NA	P.sativum- landraces	accD6	B	bccp22	F
ATC6975	AGB	China			NA	P.sativum- landraces	accD29	I	bccp22	F	3
ATC7021	AGB	China			NA	P.sativum- landraces	accD26	I	bccp22	F	6
ATC7106	AGB	China			NA	P.sativum- landraces	accD29	I	bccp22	F	6
BGJR2	AlbGB	Albania			NA	P.sativum- landraces	accD28	I	bccp22	F	3
JI92	JIC	Afghanistan			NA	P.sativum- landraces	accD29	I	bccp22	F
L0100028	CzNGB	Czech Republic			NA	P.sativum- landraces	accD29	I	bccp22	F	6
L0200201	CzNGB	Czech Republic			NA	P.sativum- landraces	accD26	I	bccp22	F	6
VIR1246	VIR	Tadzikistan			NA	P.sativum- landraces	accD29	I	bccp18	F	3
VIR1541	VIR	Russia			Primorkij kraj	P.sativum- landraces	accD29	I	bccp22	F	6
VIR1587	VIR	Russia			Sverdlovskaya obl.	P.sativum- landraces	accD28	I	bccp22	F	6
VIR2098	VIR	Armenia			NA	P.sativum- landraces	accD29	I	bccp22	F	6
VIR2311	VIR	Georgia			NA	P.sativum- landraces	accD29	I	bccp18	F	6
CGN3277	CGN	Pakistan			Hindukush	P.sativum- landraces	accD29	I	bccp22	F	3
IG65050	ICARDA	Iran			NA	P.sativum- landraces	accD29	I	bccp22	F	3
IPK476	IPK	Pakistan			Hindukush	P.sativum- landraces	accD29	I	bccp18	F	6
PI124478	USDA	Pakistan			Hyderabad, Sind State	P.sativum- landraces	accD29	I	bccp22	F	3
PI179449	USDA	Turkey			Kagizman, Kas	P.sativum- landraces	accD29	I	bccp22	F
PI181958	USDA	Syria			Homs	P.sativum- landraces	accD29	I	bccp22	F	6
PI181799	USDA	Lebanon			Chtura	P.sativum- landraces	accD29	I	bccp22	F	6
PI193835	USDA	Ethiopia			Addis Ababa	P.sativum- landraces	accD29	I	bccp22	F	6
IG52442	ICARDA	Syria			Aleppo	P.sativum- landraces	accD29	I	bccp22	F	3
IG52459	ICARDA	Morocco			NA	P.sativum- landraces	accD29	I	bccp23	G	3
IG52507	ICARDA	Turkey			Gaziantep	P.sativum- landraces	accD31	J	bccp22	F	3
IG52518	ICARDA	Turkey			Antakya	P.sativum- landraces	accD29	I	bccp22	F	3
IG52524	ICARDA	Morocco			NA	P.sativum- landraces	accD29	I	bccp22	F
IG52595	ICARDA	Algeria	36.3	5.66667		P.sativum- landraces	accD32	J	bccp12	E	3
IG52596	ICARDA	Algeria	36.35	7.44141		P.sativum- landraces	accD32	J	bccp11	E	3
JI103	JIC	Afghanistan			Kunduz	P.sativum- landraces	accD29	I	bccp22	F	3
JI1030	JIC	Iran	34	56		P.sativum- landraces	accD29	I	bccp22	F	6
JI1071	JIC	Turkey			Gelemis	P.sativum- landraces	accD29	I	bccp22	F	6
JI1086	JIC	Turkey			Bagyurdu	P.sativum- landraces	accD29	I	bccp22	F	3
JI1108	JIC	Nepal			Keerau	P.sativum- landraces	accD29	I	bccp22	F	3
JI1525	JIC	Greece			Prassia	P.sativum- landraces	accD29	I	bccp3	A	6
JI1594	JIC	Ethiopia			NA	P.sativum- landraces	accD29	I	bccp22	F	6
JI1597	JIC	Ethiopia			NA	P.sativum- landraces	accD26	I	bccp26	J	6
JI1834	JIC	Spain			Palomero Alto	P.sativum- landraces	accD28	I	bccp4	B	6
JI1837	JIC	Spain			Coalla, grado	P.sativum- landraces	accD26	I	bccp4	B	6
JI1847	JIC	Iran			Tehran	P.sativum- landraces	accD29	I	bccp22	F	6
JI1853	JIC	Israel			NA	P.sativum- landraces	accD29	I	bccp22	F	3
JI2019	JIC	Nepal			Ladakh	P.sativum- landraces	accD29	I	bccp20	F	3
JI2055	JIC	Italy	40.33	15.18		P.sativum- landraces	accD29	I	bccp31	F
JI2559	JIC	Georgia	43.02	42.43		P.sativum- landraces	accD29	I	bccp18	F	3
JI2602	JIC	Libya			Ghat oasis	P.sativum- landraces	accD29	I	bccp22	F	6
JI3554	JIC	Italy			Aosta	P.sativum- landraces	accD28	I	bccp4	B	6
PI347422	USDA	India			Uttar Pradesh, Shikohabad	P.sativum- landraces	accD29	I	bccp18	F	6
WT23	PNGB	Ethiopia			NA	P.sativum- landraces	accD29	I	bccp18	F	3
JI86	JIC	Afghanistan			NA	P.sativum- landraces	accD29	I	bccp22	F	6
JI2573	JIC	Greece			Zestafoni, Kvirila-depression	P.sativum- landraces	accD27	I	bccp3	A
JI267	JIC	Greece			Kozani	P.sativum- landraces	accD27	I	bccp18	F	3
PI358608	USDA	Ethiopia			Nazareth	P.sativum- landraces	accD29	I	bccp18	F	3
PI560969	USDA	Nepal			NA	P.sativum- landraces	accD2	A	bccp5	B	3
IG52503	ICARDA	Turkey	39.0333	37.6333		P.sativum- landraces	accD29	I	bccp22	F	9
IG52520	ICARDA	Turkey	36.35	35.9167		P.sativum- landraces	accD32	J	bccp22	F	3
PI357292	USDA	Montenegro			Kiflica	P.sativum- landraces	accD14	D	bccp20	F	3
UP_Cauc	Smýkal et al. 2018	Russia	44.12	42.55		P.elatius	accD34	J	bccp22	F	10
T-1	Smýkal et al. 2018	Turkey	36.7345	29.9204		P.elatius	accD25	H	bccp22	F	10
UPOL_ARM3	Smýkal et al. 2018	Armenia	40.055	44.2925		P.elatius	accD34	J	bccp22	F	10
UP_Hu1	Smýkal et al. 2018	Hungary	45.85507	18.41897		P.elatius	accD12	C	bccp29	M	9
JI1095	JIC	Greece	40.2348	24.2057		P.elatius	accD12	C	bccp22	F	9
UP_HU2	Smýkal et al. 2018	Hungary	45.8551	18.419		P.elatius	accD12	C	bccp22	F	9
UPOL_ARM1	Smýkal et al. 2018	Armenia	39.1348	46.4648		P.elatius	accD34	J	bccp22	F	3
711	Novosibirsk	Israel	31.7291	35.1765		P.elatius	accD2	A	bccp5	B	5
712	Novosibirsk	Israel	31.1858	26.58		P.elatius	accD2	A	bccp5	B
713	Novosibirsk	Israel	31.4275	34.7703		P.elatius	accD15	E	bccp31	O	1
714	Novosibirsk	Israel	31.6857	34.9335		P.elatius	accD2	A	bccp5	B	4
721	Novosibirsk	Israel	32.6267	35.0085		P.elatius	accD5	B	bccp22	F	3
722	Novosibirsk	Israel	33.0767	35.2117		P.elatius	accD6	B	bccp22	F	3
JI241	JIC	Israel	35.1	31.46		P.elatius	accD8	C	bccp22	F	9
JI2546	JIC	Georgia	43.02	42.43		P.elatius	accD29	I	bccp22	F	3
IG52532	ICARDA	Turkey	38.35	41.817		P.elatius	accD32	J	bccp6	B	5
IG52565	ICARDA	Jordane	32.3	35.7833		P.elatius	accD1	A	bccp22	F	4
IG64350	ICARDA	Algeria	36.4466	1.05417		P.elatius	accD29	I	bccp19	F	4
IS18908	IGB	Israel	33.1259	35.5514		P.elatius	accD2	A	bccp5	B	4
IS18909	IGB	Israel	33.0042	35.2981		P.elatius	accD11	C	bccp22	F	8
IS18911	IGB	Israel	33.2161	35.6397		P.elatius	accD5	B	bccp16	F	8
IS18914	IGB	Israel	33.0894	35.616		P.elatius	accD5	B	bccp16	F	8
IS18915	IGB	Israel	32.8786	35.5085		P.elatius	accD11	C	bccp22	F	8
PI343972	IGB	Turkey			Efes	P.elatius	accD6	B	bccp22	F	8
IG25414	IGB	Syria	35.6822	36.5328		P.elatius	accD29	I	bccp22	F	8
IS19864	IGB	Israel	31.7661	35.163		P.elatius	accD2	A	bccp4	B	4
IS22287	IGB	Israel	31.4802	35.1426		P.elatius	accD2	A	bccp10	D	4
IS24324	IGB	Israel	33.0093	35.304		P.elatius	accD6	B	bccp22	F	8
IS24337	IGB	Israel	33.0078	35.468		P.elatius	accD2	A	bccp22	F	4
JI261	JIC	Turkey	36.07	33.17		P.elatius	accD15	E	bccp31	O	5
JI262	JIC	Turkey	36.8516	34.618		P.elatius	accD11	C	bccp22	F	8
JI2629	JIC	Russia	44.9333	35.2167		P.elatius	accD31	J	bccp22	F	10
JI2724	JIC	Spain	39.8893	4.25243		P.elatius	accD11	C	bccp22	F	8
JI3557	JIC	Portugal	41.5	-6.48333		P.elatius	accD9	C	bccp23	G	9
JI3558	JIC	Spain	41.3517	1.06139		P.elatius	accD8	C	bccp19	F	9
JI64	JIC	Israel	32.4001	35.2996		P.elatius	accD30	J	bccp5	B
L100	Novosibirsk	Israel	31.1858	26.58		P.elatius	accD2	A	bccp5	B	4
UPOL_ARM2	Smýkal et al. 2018	Armenia	39.7098	45.2068		P.elatius	accD30	J	bccp21	F	10
P013	Novosibirsk	Turkey	40.2675	36.5447		P.elatius	accD16	E	bccp31	O	5
P014	Novosibirsk	Turkey	40.4735	36.8843		P.elatius	accD29	I	bccp22	F	3
P016	Novosibirsk	Turkey	36.008	35.9998		P.elatius	accD29	I	bccp22	F	3
P017	Novosibirsk	Turkey	36.299	33.2974		P.elatius	accD24	H	bccp20	F	10
PI343978	USDA	Turkey	38.4167	27.4312		P.elatius	accD34	J	bccp26	J	1
PI343979	USDA	Turkey	38.9921	43.7918		P.elatius	accD24	H	bccp26	J	1
PI343996	USDA	Turkey	37.2847	38.7024		P.elatius	accD25	H	bccp29	M	4
PI344006	USDA	Greece	40.2166	24.2401		P.elatius	accD10	C	bccp22	F	9
PI344537	USDA	Italy	37.8887	13.3884		P.elatius	accD1	A	bccp31	O	4
JI3271	JIC	Italy	39.267	9.111		P.elatius	accD5	B	bccp31	O	1
IG108291	ICARDA	Tunisia	36	9.38333		P.elatius	accD24	H	bccp9	D	1
IG111992	ICARDA	Morocco	32.0678	-6.52444		P.elatius	accD29	I	bccp22	F	3
IG119794	ICARDA	Spain	37.9473	-5.76283		P.elatius	accD1	A	bccp31	O	4
IG140562	ICARDA	Armenia	40.6833	48.639		P.elatius	accD34	J	bccp22	F	10
IG140971	ICARDA	Armenia	39.4378	45.9461		P.elatius	accD34	J	bccp22	F	10
IG52443	ICARDA	Syria	32.8306	36.575		P.elatius	accD25	H	bccp27	K	1
IG52502	ICARDA	Turkey	37.3	38.7667		P.elatius	accD25	H	bccp4	B
JI1794	JIC	Israel	32.41	35.35		P.elatius	accD25	H	bccp27	K	1
IG52517	ICARDA	Turkey	36.25	36.2		P.elatius	accD1	A	bccp4	B	4
PI560057	USDA	Portugal			NA	P.elatius	accD8	C	bccp24	H	8
PI560058	USDA	Israel	32.6025	34.9913		P.elatius	accD5	B	bccp16	F	9
PI560059	USDA	Israel	33.0822	35.2166		P.elatius	accD5	B	bccp16	F	5
PI560069	USDA	Israel	31.2135	34.6944		P.elatius	accD2	A	bccp5	B	4
PI560071	USDA	Israel	31.6548	34.931		P.elatius	accD2	A	bccp4	B	1
PI560072	USDA	Israel	33.1626	35.7508		P.elatius	accD25	H	bccp27	K
PI639955	USDA	Israel	33.0764	35.276		P.elatius	accD6	B	bccp17	F	8
PI639959	USDA	Turkey	37.7151	37.9722		P.elatius	accD24	H	bccp14	E	1
PI639966	USDA	Turkey			NA	P.elatius	accD2	A	bccp18	F	4
PIS1675	IPK	Italy	41.7272	18.2117		P.elatius	accD3	A	bccp31	O	4
PIS2844	IPK	Spain	40.3621	-5.82523		P.elatius	accD4	B	bccp22	F	9
PIS2845	IPK	Italy	37.6831	13.3831		P.elatius	accD9	C	bccp31	O	9
PIS2850	IPK	Italy	44.3382	9.16074		P.elatius	accD7	B	bccp31	O	9
PIS2853	IPK	Hungary	45.8551	18.419		P.elatius	accD4	B	bccp31	O	9
PIS7388	IPK	France	44.3947	2.06972		P.elatius	accD4	B	bccp31	O	9
PIS7475	IPK	Macedonia	41.876	21.4904		P.elatius	accD4	B	bccp21	F	9
UP_Srb	Smýkal et al. 2018	Serbia	42.3282	21.8977		P.elatius	accD12	C	bccp27	K	5
W6-19256	USDA	Bulgaria	43.3767	28.085		P.elatius	accD30	J	bccp22	F	10
W6-2101	USDA	Turkey	37.7666	42.1166		P.elatius	accD23	G	bccp8	C	1
W6-2107	USDA	Turkey	37.9167	41.1333		P.elatius	accD22	G	bccp8	C	1
W6-26109	USDA	Georgia	41.6019	44.5222		P.elatius	accD16	E	bccp31	O	5
W6-26112	USDA	Georgia	41.9036	44.0944		P.elatius	accD33	J	bccp21	F	10
W6-26127	USDA	Georgia	41.7486	43.2044		P.elatius	accD16	E	bccp31	O	5
T14/3	Smýkal et al. 2018	Turkey	37.5647	43.5292		P.elatius	accD23	G	bccp7	B	1
T14/4	Smýkal et al. 2018	Turkey	37.5648	43.5292		P.elatius	accD25	H	bccp20	F	1
T15/7	Smýkal et al. 2018	Turkey	37.8391	38.3179		P.elatius	accD25	H	bccp20	F
T15/5	Smýkal et al. 2018	Turkey	37.6222	36.8325		P.elatius	accD16	E	bccp31	O	5
T15/10	Smýkal et al. 2018	Turkey	37.9282	39.0089		P.elatius	accD25	H	bccp15	E	1
T15/8	Smýkal et al. 2018	Turkey	37.9148	38.9806		P.elatius	accD29	I	bccp31	O	1
T14/5	Smýkal et al. 2018	Turkey	37.5556	42.4259		P.elatius	accD22	G	bccp30	N	1
T15/7	Smýkal et al. 2018	Turkey	37.8391	38.3179		P.elatius	accD24	H	bccp20	F	1
T15/1	Smýkal et al. 2018	Turkey	38.0096	39.2962		P.elatius	accD25	H	bccp31	O	5
T15/2	Smýkal et al. 2018	Turkey	38.0096	39.2961		P.elatius	accD25	H	bccp25	I	1
T14/6	Smýkal et al. 2018	Turkey	37.5348	40.8956		P.elatius	accD22	G	bccp15	E	1
T14/9	Smýkal et al. 2018	Turkey	39.7726	40.3398		P.elatius	accD29	I	bccp13	E	1
T14/9	Smýkal et al. 2018	Turkey	39.7726	40.3398		P.elatius	accD29	I	bccp13	E	5
T15/3	Smýkal et al. 2018	Turkey	37.6645	37.7728		P.elatius	accD33	J	bccp15	E	1
T15/4	Smýkal et al. 2018	Turkey	37.6645	37.7728		P.elatius	accD25	H	bccp20	F	1
T14/2	Smýkal et al. 2018	Turkey	37.2667	44.65		P.elatius	accD25	H	bccp30	N	5
IG112136	ICARDA	Jordane			NA	P.fulvum	accD17	F	bccp3	A	2
JI1006	JIC	Israel			NA	P.fulvum	accD18	F	bccp2	A	2
JI1010	JIC	Israel	31.36	34.54		P.fulvum	accD17	F	bccp3	A	2
JI2510	JIC	Syria			NA	P.fulvum	accD21	F	bccp1	A	2
JI2515	JIC	Israel			NA	P.fulvum	accD21	F	bccp1	A	2
JI2517	JIC	Syria			NA	P.fulvum	accD21	F	bccp1	A	2
JI2519	JIC	Syria			NA	P.fulvum	accD21	F	bccp1	A	2
JI2521	JIC	Syria			Idlib	P.fulvum	accD20	F	bccp1	A	2
JI2523	JIC	Syria	35.57	36.28		P.fulvum	accD20	F	bccp2	A	2
PI595935	USDA	Syria			NA	P.fulvum	accD20	F	bccp1	A	2
PI595944	USDA	Israel			NA	P.fulvum	accD20	F	bccp1	A	2
PI595946	USDA	Turkey			NA	P.fulvum	accD19	F	bccp1	A	2
PI595949	USDA	Israel			NA	P.fulvum	accD18	F	bccp2	A	2
PI595953	USDA	Israel			NA	P.fulvum	accD17	F	bccp2	A	2
JI2539	JIC	Syria			NA	P.fulvum	accD22	G	bccp1	A	2
PI595932	USDA	Israel			NA	P.fulvum	accD21	F	bccp2	A	2
PI358607	USDA	Ethiopia			NA	P.abyssinicum	accD14	D	bccp26	J	7
PI358609	USDA	Ethiopia			NA	P.abyssinicum	accD14	D	bccp26	J	7
PI358610	USDA	Ethiopia			NA	P.abyssinicum	accD14	D	bccp26	J	7
PI358611	USDA	Ethiopia			NA	P.abyssinicum	accD14	D	bccp26	J	7
PI358612	USDA	Ethiopia			NA	P.abyssinicum	accD14	D	bccp26	J	7
PI358613	USDA	Ethiopia			NA	P.abyssinicum	accD14	D	bccp20	F	7
PI358614	USDA	Ethiopia			NA	P.abyssinicum	accD14	D	bccp26	J	7
PI358615	USDA	Ethiopia			NA	P.abyssinicum	accD14	D	bccp26	J	7
PI358616	USDA	Ethiopia			NA	P.abyssinicum	accD14	D	bccp26	J	7
PI358617	USDA	Ethiopia			NA	P.abyssinicum	accD14	D	bccp26	J	7
PI358618	USDA	Ethiopia			NA	P.abyssinicum	accD14	D	bccp20	F	7
L02-0253	CzNGB	Ethiopia			NA	P.abyssinicum	accD14	D	bccp26	J	7
JI2202	JIC	Ethiopia			NA	P.abyssinicum	accD14	D	bccp26	J	7
JI2385	JIC	Ethiopia			NA	P.abyssinicum	accD14	D	bccp20	F	7
JI1869	JIC	Ethiopia			NA	P.abyssinicum	accD14	D	bccp20	F	7
JI1943	JIC	Ethiopia			NA	P.abyssinicum	accD14	D	bccp26	J	7
JI1974	JIC	Ethiopia			NA	P.abyssinicum	accD14	D	bccp22	F	7
JI1556	JIC	Ethiopia			NA	P.abyssinicum	accD14	D	bccp26	J	7
JI1632	JIC	Ethiopia			NA	P.abyssinicum	accD14	D	bccp20	F	7
JI002	JIC	Ethiopia			NA	P.abyssinicum	accD14	D	bccp26	J	7
JI0226	JIC	Ethiopia			NA	P.abyssinicum	accD14	D	bccp26	J	7
JI0691	JIC	Ethiopia			NA	P.abyssinicum	accD14	D	bccp26	J	7
VIR2759	Novosibirsk	Ethiopia			NA	P.abyssinicum	accD14	D	bccp26	J	7
JI0130	JIC	Ethiopia			NA	P.abyssinicum	accD13	D	bccp26	J	6
		Legend:
		JIC - John Innes Center, Norwich, UK (https://www.seedstor.ac.uk)
		USDA - United States Department of Agriculture, Pullman, USA (https://www.ars-grin.gov)
		ICARDA - International Center for Agricultural Research in the Dry Areas, Beirut - Lebanon (https://www.cgiar.org)
		VIR- Vavilov Institute, St. Petersburg, Russia (http://www.vir.nw.ru)
		Novosibirsk - Siberian branch of Russian Academy of Sciences, Novosibirsk, Russia
		PNGB - Polish National Genebank, Wiatrovo, Poland (https://bankgenow.edu.pl)
		IPK- Leibniz Institute of Plant Genetics and Crop Plant Research, Gatersleben, Germany (http://www.ipk-gatersleben.de)
		CzNGB - Czech National Genebank, Prague, Czech Republic (http://genbank.vurv.cz/genetic/resources)
		IGB - Israel Plant Gene Bank, Bet-Dagan, Israel (https://igb.agri.gov.il)
		AGB - Australian Grains Genebank, Horsham, Australia (http://www.seedpartnership.org.au/associates/agg)
		CGN - The Centre fro Genetic Resources, The Netherlands (https://www.wur.nl/en/Research-Results/Statutory-research-tasks/Centre-for-Genetic-Resources-the-Netherlands)
		AlbGB- Albanian Genebank
		GNGB - Greek National Genebank
		Smýkal et al. 2018	PLoS ONE 2018, 13, e0194056, doi:10.1371/journal.pone.0194056.
