# Supplementary material for: Allelic Diversity of Acetyl Coenzyme A Carboxylase accD/bccp Genes Implicated in Nuclear-Cytoplasmic Conflict in the Wild and Domesticated Pea (Pisum sp.)
Source: Int J Mol Sci. 2019 Apr 10;20(7):1773. doi: 10.3390/ijms20071773 (PMC6480052; doi:10.3390/ijms20071773)
Supplement: Supplementary file 1 [file ijms-20-01773-s001.zip › Supplementary Table S2.xlsx]

## Sheet: Sheet1
bccp/accD pairs	Taxonomic group	Frequency of occurrence
bccp26/accD14	P.abyssinicum	17
bccp20/accD14	P.abyssinicum	5
bccp22/accD14	P.abyssinicum	1
bccp26/accD13	P.abyssinicum	1
bccp5/accD2	P.elatius	6
bccp22/accD29	P.elatius	5
bccp22/accD34	P.elatius	5
bccp16/accD5	P.elatius	4
bccp22/accD11	P.elatius	4
bccp31/accD16	P.elatius	4
bccp20/accD25	P.elatius	3
bccp22/accD6	P.elatius	3
bccp27/accD25	P.elatius	3
bccp13/accD29	P.elatius	2
bccp20/accD24	P.elatius	2
bccp22/accD12	P.elatius	2
bccp31/accD1	P.elatius	2
bccp31/accD15	P.elatius	2
bccp31/accD4	P.elatius	2
bccp4/accD2	P.elatius	2
bccp10/accD2	P.elatius	1
bccp15/accD22	P.elatius	1
bccp15/accD25	P.elatius	1
bccp15/accD33	P.elatius	1
bccp17/accD6	P.elatius	1
bccp18/accD2	P.elatius	1
bccp19/accD29	P.elatius	1
bccp19/accD8	P.elatius	1
bccp21/accD30	P.elatius	1
bccp21/accD33	P.elatius	1
bccp21/accD4	P.elatius	1
bccp22/accD1	P.elatius	1
bccp22/accD10	P.elatius	1
bccp22/accD2	P.elatius	1
bccp22/accD25	P.elatius	1
bccp22/accD30	P.elatius	1
bccp22/accD31	P.elatius	1
bccp22/accD4	P.elatius	1
bccp22/accD5	P.elatius	1
bccp22/accD8	P.elatius	1
bccp23/accD9	P.elatius	1
bccp24/accD8	P.elatius	1
bccp25/accD25	P.elatius	1
bccp26/accD24	P.elatius	1
bccp26/accD34	P.elatius	1
bccp27/accD12	P.elatius	1
bccp29/accD12	P.elatius	1
bccp29/accD25	P.elatius	1
bccp30/accD22	P.elatius	1
bccp30/accD25	P.elatius	1
bccp31/accD25	P.elatius	1
bccp31/accD29	P.elatius	1
bccp31/accD3	P.elatius	1
bccp31/accD5	P.elatius	1
bccp31/accD7	P.elatius	1
bccp31/accD9	P.elatius	1
bccp4/accD1	P.elatius	1
bccp4/accD25	P.elatius	1
bccp5/accD30	P.elatius	1
bccp6/accD32	P.elatius	1
bccp7/accD23	P.elatius	1
bccp8/accD22	P.elatius	1
bccp8/accD23	P.elatius	1
bccp9/accD24	P.elatius	1
bcpp14/accD24	P.elatius	1
bccp1/accD21	P.fulvum	4
bccp1/accD20	P.fulvum	3
bccp2/accD18	P.fulvum	2
bccp3/accD17	P.fulvum	2
bccp1/accD19	P.fulvum	1
bccp1/accD22	P.fulvum	1
bccp2/accD17	P.fulvum	1
bccp2/accD20	P.fulvum	1
bccp2/accD21	P.fulvum	1
bccp22/accD29	P.sativum- landraces	30
bccp18/accD29	P.sativum- landraces	8
bccp22/accD26	P.sativum- landraces	2
bccp22/accD28	P.sativum- landraces	2
bccp22/accD6	P.sativum- landraces	2
bccp4/accD28	P.sativum- landraces	2
bccp11/accD32	P.sativum- landraces	1
bccp12/accD32	P.sativum- landraces	1
bccp18/accD27	P.sativum- landraces	1
bccp20/accD14	P.sativum- landraces	1
bccp20/accD29	P.sativum- landraces	1
bccp22/accD31	P.sativum- landraces	1
bccp22/accD32	P.sativum- landraces	1
bccp23/accD29	P.sativum- landraces	1
bccp26/accD26	P.sativum- landraces	1
bccp3/accD27	P.sativum- landraces	1
bccp3/accD29	P.sativum- landraces	1
bccp31/accD29	P.sativum- landraces	1
bccp4/accD26	P.sativum- landraces	1
bccp5/accD2	P.sativum- landraces	1
